# Supplementary material for: r-2,c-6-Bis(4-chloro­phen­yl)-t-3-isopropyl-1-nitro­sopiperidin-4-one
Source: Acta Crystallogr Sect E Struct Rep Online. 2008 Sep 20;64(Pt 10):o1973. doi: 10.1107/S1600536808029723 (PMC2959467; doi:10.1107/S1600536808029723)
Supplement: Supplementary file 1 [file e-64-o1973-sup1.cif]

##############################################################################
###                                                                        ###
###        Electronic paper (Acta Crystallographica Section E)             ###
###                                                                        ###
##############################################################################
#                                                                            #
# This CIF contains the data in a paper accepted for publication in Acta     #
# Crystallographica Section E. It conforms to the requirements of Notes      #
# for Authors for Section E, and has been peer reviewed under the auspices   #
# of the IUCr Commission on Journals.                                        #
#                                                                            #
# Full details of the Crystallographic Information File format               #
# are given in the paper "The Crystallographic Information File (CIF):       #
# a New Standard Archive File for Crystallography" by S. R. Hall, F. H.      #
# Allen and I. D. Brown [Acta Cryst. (1991), A47, 655-685].                  #
#                                                                            #
# The current version of the core CIF dictionary is obtainable from          #
# ftp://ftp.iucr.org/pub/cif_core.dic. The current version number is 2.4.    #
#                                                                            #
# Software is freely available for graphical display of the structure(s) in  #
# this CIF.  For information consult the CIF home page http://www.iucr.org/  #
# cif/home.html                                                              #
#                                                                            #
# This file may be used for bona fide research purposes within the           #
# scientific community so long as proper attribution is given to the journal # 
# article from which it was obtained.                                        #
#                                                                            #
##############################################################################
                                             
data_global
_audit_creation_method     'PLATON <TABLE ACC> option'
_journal_date_recd_electronic     2008-09-15
_journal_date_accepted     2008-09-16
_journal_name_full     'Acta Crystallographica, Section E'
_journal_year     2008
_journal_volume     64
_journal_issue     10
_journal_page_first     o1973
_journal_page_last     o1973
_journal_paper_category     QO
_journal_coeditor_code     HB2797
_publ_contact_author_name
;
A. Thiruvalluvar
;
_publ_contact_author_address
;
PG Research Department of Physics,
Rajah Serfoji Government College(Autonomous),
Thanjavur - 613 005,
Tamilnadu,
India.
;
_publ_contact_author_email     athiru@vsnl.net
_publ_contact_author_fax     'none'
_publ_contact_author_phone     '+91 4362 255490'
_publ_section_title
;\
<i>r</i>-2,<i>c</i>-6-Bis(4-chlorophenyl)-<i>t</i>-3-isopropyl-1-\
nitrosopiperidin-4-one
;
loop_
    _publ_author_name
    _publ_author_footnote
    _publ_author_address
    'P. Gayathri'
;
?
;
;
PG Research Department of Physics,
Rajah Serfoji Government College(Autonomous),
Thanjavur 613 005,
Tamilnadu,
India
;
    'A. Thiruvalluvar'
;
?
;
;
PG Research Department of Physics,
Rajah Serfoji Government College(Autonomous),
Thanjavur 613 005,
Tamilnadu,
India
;
    'A. Manimekalai'
;
?
;
;
Department of Chemistry,
Annamalai University,
Annamalai Nagar 608 002,
Tamilnadu,
India
;
    'S. Sivakumar'
;
?
;
;
Department of Chemistry,
Annamalai University,
Annamalai Nagar 608 002,
Tamilnadu,
India
;
    'R. J. Butcher'
;
?
;
;
Department of Chemistry,
Howard University,
525 College Street NW,
Washington, DC 20059,
USA
;
data_I
_chemical_name_systematic
;
r-2,c-6-Bis(4-chlorophenyl)-t-3-isopropyl-1-nitrosopiperidin-4-one
;
_chemical_name_common     piperidin-4-one
_chemical_formula_moiety     'C20 H20 Cl2 N2 O2'
_chemical_formula_sum     'C20 H20 Cl2 N2 O2'
_chemical_formula_structural     'C20 H20 Cl2 N2 O2'
_chemical_formula_iupac     'C20 H20 Cl2 N2 O2'
_chemical_formula_weight     391.28
_chemical_melting_point     371
_symmetry_cell_setting     Triclinic
_symmetry_space_group_name_H-M     'P -1'
_symmetry_space_group_name_Hall     '-P 1'
loop_
    _symmetry_equiv_pos_site_id
    _symmetry_equiv_pos_as_xyz
    1 x,y,z
    2 -x,-y,-z
_cell_length_a     8.2771(2)
_cell_length_b     11.1921(4)
_cell_length_c     11.2351(4)
_cell_angle_alpha     93.375(3)
_cell_angle_beta     106.924(3)
_cell_angle_gamma     104.549(3)
_cell_volume     953.95(6)
_cell_formula_units_Z     2
_cell_measurement_reflns_used     7346
_cell_measurement_theta_min     4.12
_cell_measurement_theta_max     73.24
_cell_measurement_temperature     200(2)
_cell_special_details
;
?
;
_exptl_crystal_description     'chunk'
_exptl_crystal_colour     'colourless'
_exptl_crystal_size_max     0.54
_exptl_crystal_size_mid     0.47
_exptl_crystal_size_min     0.41
_exptl_crystal_size_rad     ?
_exptl_crystal_density_diffrn     1.362
_exptl_crystal_density_meas     ?
_exptl_crystal_density_method     'Not Measured'
_exptl_crystal_F_000     408
_exptl_absorpt_coefficient_mu     3.196
_exptl_absorpt_correction_type     multi-scan
_exptl_absorpt_process_details     '(CrysAlis RED; Oxford Diffraction, 2008)'
_exptl_absorpt_correction_T_min     0.269
_exptl_absorpt_correction_T_max     1.000
_exptl_special_details
;
;
_diffrn_ambient_temperature     200(2)
_diffrn_radiation_type     CuK\a
_diffrn_radiation_wavelength     1.54184
_diffrn_radiation_source     'fine-focus sealed tube'
_diffrn_radiation_monochromator     graphite
_diffrn_measurement_device_type     'Oxford Diffraction R Gemini'
_diffrn_measurement_method     '\f and \w'
_diffrn_detector_area_resol_mean     10.5081
_diffrn_reflns_number     8014
_diffrn_reflns_av_R_equivalents     0.0201
_diffrn_reflns_av_sigmaI/netI     0.0167
_diffrn_reflns_theta_min     4.12
_diffrn_reflns_theta_max     73.60
_diffrn_reflns_theta_full     73.60
_diffrn_measured_fraction_theta_max     0.975
_diffrn_measured_fraction_theta_full     0.975
_diffrn_reflns_limit_h_min     -9
_diffrn_reflns_limit_h_max     10
_diffrn_reflns_limit_k_min     -13
_diffrn_reflns_limit_k_max     13
_diffrn_reflns_limit_l_min     -13
_diffrn_reflns_limit_l_max     13
_diffrn_standards_number     0
_diffrn_standards_interval_count     0
_diffrn_standards_interval_time     0
_diffrn_standards_decay_%     0
_refine_special_details
;
Refinement of <i>F</i>^2^ against ALL reflections. The weighted <i>R</i>-factor
<i>wR</i> and goodness of fit <i>S</i> are based on <i>F</i>^2^, conventional
<i>R</i>-factors <i>R</i> are based on <i>F</i>, with <i>F</i> set to zero for
negative <i>F</i>^2^. The threshold expression of <i>F</i>^2^ >
\s(<i>F</i>^2^) is used only for calculating <i>R</i>-factors(gt) <i>etc</i>.
and is not relevant to the choice of reflections for refinement.
<i>R</i>-factors based on <i>F</i>^2^ are statistically about twice as large
as those based on <i>F</i>, and <i>R</i>- factors based on ALL data will be
even larger.
;
_reflns_number_total     3752
_reflns_number_gt     3506
_reflns_threshold_expression     I>2\s(I)
_refine_ls_structure_factor_coef     Fsqd
_refine_ls_matrix_type     full
_refine_ls_R_factor_all     0.0587
_refine_ls_R_factor_gt     0.0562
_refine_ls_wR_factor_gt     0.1523
_refine_ls_wR_factor_ref     0.1547
_refine_ls_goodness_of_fit_ref     1.019
_refine_ls_restrained_S_all     1.029
_refine_ls_number_reflns     3752
_refine_ls_number_parameters     239
_refine_ls_number_restraints     2
_refine_ls_hydrogen_treatment     constr
_refine_ls_weighting_scheme     calc
_refine_ls_weighting_details
         'calc w=1/[\s^2^(Fo^2^)+(0.0861P)^2^+0.6137P] where P=(Fo^2^+2Fc^2^)/3'
_atom_sites_solution_hydrogens     geom
_atom_sites_solution_primary     direct
_atom_sites_solution_secondary     difmap
_refine_ls_shift/su_max     0.001
_refine_ls_shift/su_max_lt     0.001
_refine_ls_shift/su_mean     0.000
_refine_diff_density_max     0.548
_refine_diff_density_min     -0.434
_refine_ls_extinction_method     none
_refine_ls_extinction_coef     ?
loop_
    _atom_type_symbol
    _atom_type_description
    _atom_type_scat_dispersion_real
    _atom_type_scat_dispersion_imag
    _atom_type_scat_source
    O O 0.0492 0.0322 'International Tables Vol C Tables 4.2.6.8 and 6.1.1.4'
    N N 0.0311 0.0180 'International Tables Vol C Tables 4.2.6.8 and 6.1.1.4'
    Cl Cl 0.3639 0.7018 'International Tables Vol C Tables 4.2.6.8 and 6.1.1.4'
    H H 0.0000 0.0000 'International Tables Vol C Tables 4.2.6.8 and 6.1.1.4'
    C C 0.0181 0.0091 'International Tables Vol C Tables 4.2.6.8 and 6.1.1.4'
_computing_data_collection     'CrysAlis CCD (Oxford Diffraction, 2008)'
_computing_cell_refinement     'CrysAlis RED (Oxford Diffraction, 2008)'
_computing_data_reduction     'CrysAlis RED (Oxford Diffraction, 2008)'
_computing_structure_solution     'SHELXS97 (Sheldrick, 2008)'
_computing_structure_refinement     'SHELXL97 (Sheldrick, 2008)'
_computing_molecular_graphics     'ORTEP-3 (Farrugia, 1997)'
_computing_publication_material     'PLATON (Spek, 2003)'
loop_
    _atom_site_type_symbol
    _atom_site_label
    _atom_site_fract_x
    _atom_site_fract_y
    _atom_site_fract_z
    _atom_site_U_iso_or_equiv
    _atom_site_thermal_displace_type
    _atom_site_calc_flag
    _atom_site_refinement_flags
    _atom_site_occupancy
    Cl Cl2 0.43589(10) -0.19782(5) 0.33972(6) 0.0590(2) Uani d . 1.000
    Cl Cl6A -0.1316(3) -0.06761(12) 0.2338(3) 0.0841(7) Uani d PD 0.719(5)
    O O4 0.7087(2) 0.46794(17) 0.48136(13) 0.0497(5) Uani d . 1.000
    O O11 0.5501(3) 0.32189(19) -0.05880(16) 0.0660(7) Uani d . 1.000
    N N1 0.4995(2) 0.34969(16) 0.11627(14) 0.0372(5) Uani d . 1.000
    N N11 0.4570(3) 0.35585(18) -0.00614(17) 0.0522(6) Uani d . 1.000
    C C2 0.6545(3) 0.31257(18) 0.18850(17) 0.0334(5) Uani d . 1.000
    C C3 0.7723(3) 0.42145(18) 0.29227(17) 0.0327(5) Uani d . 1.000
    C C4 0.6642(3) 0.45915(17) 0.36822(18) 0.0348(6) Uani d . 1.000
    C C5 0.5004(3) 0.49030(18) 0.29305(18) 0.0363(6) Uani d . 1.000
    C C6 0.3862(3) 0.39307(19) 0.17854(19) 0.0383(6) Uani d . 1.000
    C C13 0.8596(3) 0.53527(19) 0.2373(2) 0.0389(6) Uani d . 1.000
    C C21 0.5990(3) 0.18630(18) 0.23147(17) 0.0326(5) Uani d . 1.000
    C C22 0.4852(3) 0.08611(19) 0.14198(19) 0.0389(6) Uani d . 1.000
    C C23 0.4339(3) -0.0315(2) 0.1750(2) 0.0421(6) Uani d . 1.000
    C C24 0.4973(3) -0.04937(19) 0.2980(2) 0.0398(6) Uani d . 1.000
    C C25 0.6100(3) 0.0473(2) 0.38825(19) 0.0409(6) Uani d . 1.000
    C C26 0.6609(3) 0.16493(19) 0.35455(18) 0.0384(6) Uani d . 1.000
    C C31 0.9944(4) 0.5055(3) 0.1809(3) 0.0592(9) Uani d . 1.000
    C C32 0.9513(3) 0.6478(2) 0.3399(3) 0.0543(8) Uani d . 1.000
    C C61 0.2563(3) 0.2832(2) 0.2041(2) 0.0421(6) Uani d . 1.000
    C C62 0.2692(3) 0.2498(2) 0.3220(3) 0.0524(8) Uani d . 1.000
    C C63 0.1510(4) 0.1436(3) 0.3368(4) 0.0703(10) Uani d . 1.000
    C C64 0.0189(3) 0.0718(2) 0.2332(4) 0.0720(12) Uani d D 1.000
    C C65 0.0003(3) 0.1074(3) 0.1156(4) 0.0746(12) Uani d . 1.000
    C C66 0.1184(3) 0.2115(3) 0.1008(3) 0.0593(9) Uani d . 1.000
    Cl Cl6B -0.0853(7) -0.0526(4) 0.2990(7) 0.0841(7) Uani d PD 0.281(5)
    H H2 0.72236 0.30238 0.12995 0.0401 Uiso calc R 1.000
    H H3 0.86751 0.39229 0.34954 0.0393 Uiso calc R 1.000
    H H5A 0.53537 0.57198 0.26429 0.0435 Uiso calc R 1.000
    H H5B 0.42922 0.49868 0.34856 0.0435 Uiso calc R 1.000
    H H6 0.31545 0.43675 0.11767 0.0459 Uiso calc R 1.000
    H H13 0.76630 0.55652 0.16987 0.0467 Uiso calc R 1.000
    H H22 0.44203 0.09866 0.05694 0.0467 Uiso calc R 1.000
    H H23 0.35584 -0.09911 0.11325 0.0505 Uiso calc R 1.000
    H H25 0.65284 0.03391 0.47303 0.0491 Uiso calc R 1.000
    H H26 0.73940 0.23186 0.41688 0.0461 Uiso calc R 1.000
    H H31A 0.93640 0.43346 0.11470 0.0887 Uiso calc R 1.000
    H H31B 1.08772 0.48622 0.24672 0.0887 Uiso calc R 1.000
    H H31C 1.04551 0.57768 0.14499 0.0887 Uiso calc R 1.000
    H H32A 0.86543 0.66784 0.37622 0.0814 Uiso calc R 1.000
    H H32B 1.00279 0.71949 0.30348 0.0814 Uiso calc R 1.000
    H H32C 1.04446 0.62838 0.40568 0.0814 Uiso calc R 1.000
    H H62 0.35940 0.29957 0.39345 0.0629 Uiso calc R 1.000
    H H63 0.16109 0.12048 0.41808 0.0844 Uiso calc R 1.000
    H H65 -0.09399 0.06000 0.04494 0.0896 Uiso calc R 1.000
    H H66 0.10616 0.23497 0.01945 0.0712 Uiso calc R 1.000
loop_
    _atom_site_aniso_label
    _atom_site_aniso_U_11
    _atom_site_aniso_U_22
    _atom_site_aniso_U_33
    _atom_site_aniso_U_12
    _atom_site_aniso_U_13
    _atom_site_aniso_U_23
    Cl2 0.0920(5) 0.0271(3) 0.0621(4) 0.0080(3) 0.0375(3) 0.0087(2)
    Cl6A 0.0520(8) 0.0412(5) 0.157(2) -0.0006(5) 0.0433(11) 0.0067(8)
    O4 0.0592(10) 0.0591(10) 0.0295(7) 0.0196(8) 0.0111(7) -0.0008(6)
    O11 0.1101(16) 0.0592(11) 0.0380(9) 0.0351(11) 0.0273(10) 0.0098(8)
    N1 0.0515(10) 0.0316(8) 0.0251(7) 0.0123(7) 0.0063(7) 0.0056(6)
    N11 0.0833(14) 0.0385(10) 0.0322(9) 0.0179(10) 0.0137(9) 0.0057(7)
    C2 0.0445(10) 0.0299(9) 0.0274(9) 0.0122(8) 0.0124(8) 0.0045(7)
    C3 0.0389(10) 0.0293(9) 0.0299(9) 0.0105(8) 0.0096(7) 0.0058(7)
    C4 0.0428(10) 0.0264(9) 0.0327(10) 0.0067(8) 0.0114(8) 0.0017(7)
    C5 0.0441(11) 0.0289(9) 0.0366(10) 0.0110(8) 0.0137(8) 0.0024(8)
    C6 0.0430(11) 0.0336(10) 0.0354(10) 0.0143(8) 0.0050(8) 0.0065(8)
    C13 0.0398(10) 0.0343(10) 0.0422(10) 0.0093(8) 0.0119(8) 0.0132(8)
    C21 0.0407(10) 0.0282(9) 0.0322(9) 0.0130(8) 0.0139(8) 0.0038(7)
    C22 0.0481(11) 0.0347(10) 0.0328(10) 0.0133(9) 0.0101(8) 0.0022(8)
    C23 0.0489(12) 0.0308(10) 0.0425(11) 0.0083(9) 0.0125(9) -0.0034(8)
    C24 0.0526(12) 0.0266(9) 0.0471(11) 0.0118(8) 0.0251(9) 0.0070(8)
    C25 0.0570(12) 0.0333(10) 0.0346(10) 0.0134(9) 0.0164(9) 0.0083(8)
    C26 0.0503(11) 0.0295(10) 0.0329(10) 0.0093(8) 0.0114(8) 0.0026(7)
    C31 0.0607(15) 0.0555(15) 0.0714(17) 0.0117(12) 0.0389(13) 0.0145(12)
    C32 0.0528(13) 0.0332(11) 0.0700(16) 0.0032(10) 0.0170(12) 0.0066(10)
    C61 0.0360(10) 0.0342(10) 0.0547(12) 0.0132(8) 0.0095(9) 0.0065(9)
    C62 0.0463(12) 0.0490(13) 0.0657(15) 0.0140(10) 0.0207(11) 0.0186(11)
    C63 0.0632(17) 0.0625(17) 0.107(2) 0.0285(14) 0.0448(17) 0.0408(17)
    C64 0.0418(13) 0.0347(13) 0.148(3) 0.0124(10) 0.0409(17) 0.0148(16)
    C65 0.0403(13) 0.0477(15) 0.120(3) 0.0057(11) 0.0118(15) -0.0104(16)
    C66 0.0446(13) 0.0496(14) 0.0720(17) 0.0135(11) 0.0026(11) -0.0012(12)
    Cl6B 0.0520(8) 0.0412(5) 0.157(2) -0.0006(5) 0.0433(11) 0.0067(8)
_geom_special_details
;
Bond distances, angles <i>etc</i>. have been calculated using the rounded
fractional coordinates. All su's are estimated from the variances of the
(full) variance-covariance matrix. The cell e.s.d.'s are taken into account in
the estimation of distances, angles and torsion angles
;
loop_
    _geom_bond_atom_site_label_1
    _geom_bond_atom_site_label_2
    _geom_bond_site_symmetry_1
    _geom_bond_site_symmetry_2
    _geom_bond_distance
    _geom_bond_publ_flag
    Cl2 C24 . . 1.745(2) no
    Cl6A C64 . . 1.737(3) no
    Cl6B C64 . . 1.766(6) no
    O4 C4 . . 1.207(2) no
    O11 N11 . . 1.214(3) no
    N1 N11 . . 1.327(2) no
    N1 C2 . . 1.476(3) no
    N1 C6 . . 1.475(3) no
    C2 C21 . . 1.525(3) no
    C2 C3 . . 1.539(3) no
    C3 C4 . . 1.516(3) no
    C3 C13 . . 1.555(3) no
    C4 C5 . . 1.510(3) no
    C5 C6 . . 1.531(3) no
    C6 C61 . . 1.519(3) no
    C13 C32 . . 1.527(3) no
    C13 C31 . . 1.527(4) no
    C21 C22 . . 1.393(3) no
    C21 C26 . . 1.386(3) no
    C22 C23 . . 1.385(3) no
    C23 C24 . . 1.374(3) no
    C24 C25 . . 1.372(3) no
    C25 C26 . . 1.388(3) no
    C61 C66 . . 1.397(4) no
    C61 C62 . . 1.379(4) no
    C62 C63 . . 1.390(4) no
    C63 C64 . . 1.380(5) no
    C64 C65 . . 1.379(6) no
    C65 C66 . . 1.373(5) no
    C2 H2 . . 1.0000 no
    C3 H3 . . 1.0000 no
    C5 H5A . . 0.9900 no
    C5 H5B . . 0.9900 no
    C6 H6 . . 1.0000 no
    C13 H13 . . 1.0000 no
    C22 H22 . . 0.9500 no
    C23 H23 . . 0.9500 no
    C25 H25 . . 0.9500 no
    C26 H26 . . 0.9500 no
    C31 H31A . . 0.9800 no
    C31 H31B . . 0.9800 no
    C31 H31C . . 0.9800 no
    C32 H32A . . 0.9800 no
    C32 H32B . . 0.9800 no
    C32 H32C . . 0.9800 no
    C62 H62 . . 0.9500 no
    C63 H63 . . 0.9500 no
    C65 H65 . . 0.9500 no
    C66 H66 . . 0.9500 no
loop_
    _geom_angle_atom_site_label_1
    _geom_angle_atom_site_label_2
    _geom_angle_atom_site_label_3
    _geom_angle_site_symmetry_1
    _geom_angle_site_symmetry_2
    _geom_angle_site_symmetry_3
    _geom_angle
    _geom_angle_publ_flag
    N11 N1 C2 . . . 123.99(18) no
    N11 N1 C6 . . . 114.35(18) no
    C2 N1 C6 . . . 121.50(15) no
    O11 N11 N1 . . . 115.3(2) no
    N1 C2 C3 . . . 108.06(17) no
    N1 C2 C21 . . . 110.95(19) no
    C3 C2 C21 . . . 116.29(15) no
    C2 C3 C4 . . . 109.5(2) no
    C2 C3 C13 . . . 111.85(16) no
    C4 C3 C13 . . . 110.24(17) no
    O4 C4 C3 . . . 122.5(2) no
    O4 C4 C5 . . . 122.1(2) no
    C3 C4 C5 . . . 115.41(17) no
    C4 C5 C6 . . . 113.82(18) no
    N1 C6 C5 . . . 109.7(2) no
    N1 C6 C61 . . . 110.74(17) no
    C5 C6 C61 . . . 115.49(18) no
    C3 C13 C31 . . . 110.9(2) no
    C3 C13 C32 . . . 110.29(18) no
    C31 C13 C32 . . . 109.0(2) no
    C2 C21 C22 . . . 118.53(17) no
    C2 C21 C26 . . . 123.28(18) no
    C22 C21 C26 . . . 118.15(18) no
    C21 C22 C23 . . . 121.07(19) no
    C22 C23 C24 . . . 119.3(2) no
    Cl2 C24 C23 . . . 119.49(17) no
    Cl2 C24 C25 . . . 119.45(16) no
    C23 C24 C25 . . . 121.1(2) no
    C24 C25 C26 . . . 119.39(19) no
    C21 C26 C25 . . . 121.06(19) no
    C6 C61 C62 . . . 123.8(2) no
    C6 C61 C66 . . . 117.3(2) no
    C62 C61 C66 . . . 118.9(2) no
    C61 C62 C63 . . . 120.4(3) no
    C62 C63 C64 . . . 119.9(3) no
    Cl6A C64 C63 . . . 125.8(3) no
    Cl6A C64 C65 . . . 114.0(3) no
    C63 C64 C65 . . . 120.2(3) no
    Cl6B C64 C63 . . . 102.5(4) no
    Cl6B C64 C65 . . . 137.3(4) no
    C64 C65 C66 . . . 119.9(3) no
    C61 C66 C65 . . . 120.7(3) no
    N1 C2 H2 . . . 107.00 no
    C3 C2 H2 . . . 107.00 no
    C21 C2 H2 . . . 107.00 no
    C2 C3 H3 . . . 108.00 no
    C4 C3 H3 . . . 108.00 no
    C13 C3 H3 . . . 108.00 no
    C4 C5 H5A . . . 109.00 no
    C4 C5 H5B . . . 109.00 no
    C6 C5 H5A . . . 109.00 no
    C6 C5 H5B . . . 109.00 no
    H5A C5 H5B . . . 108.00 no
    N1 C6 H6 . . . 107.00 no
    C5 C6 H6 . . . 107.00 no
    C61 C6 H6 . . . 107.00 no
    C3 C13 H13 . . . 109.00 no
    C31 C13 H13 . . . 109.00 no
    C32 C13 H13 . . . 109.00 no
    C21 C22 H22 . . . 119.00 no
    C23 C22 H22 . . . 119.00 no
    C22 C23 H23 . . . 120.00 no
    C24 C23 H23 . . . 120.00 no
    C24 C25 H25 . . . 120.00 no
    C26 C25 H25 . . . 120.00 no
    C21 C26 H26 . . . 119.00 no
    C25 C26 H26 . . . 119.00 no
    C13 C31 H31A . . . 109.00 no
    C13 C31 H31B . . . 109.00 no
    C13 C31 H31C . . . 109.00 no
    H31A C31 H31B . . . 109.00 no
    H31A C31 H31C . . . 109.00 no
    H31B C31 H31C . . . 109.00 no
    C13 C32 H32A . . . 109.00 no
    C13 C32 H32B . . . 109.00 no
    C13 C32 H32C . . . 109.00 no
    H32A C32 H32B . . . 109.00 no
    H32A C32 H32C . . . 110.00 no
    H32B C32 H32C . . . 109.00 no
    C61 C62 H62 . . . 120.00 no
    C63 C62 H62 . . . 120.00 no
    C62 C63 H63 . . . 120.00 no
    C64 C63 H63 . . . 120.00 no
    C64 C65 H65 . . . 120.00 no
    C66 C65 H65 . . . 120.00 no
    C61 C66 H66 . . . 120.00 no
    C65 C66 H66 . . . 120.00 no
loop_
    _geom_torsion_atom_site_label_1
    _geom_torsion_atom_site_label_2
    _geom_torsion_atom_site_label_3
    _geom_torsion_atom_site_label_4
    _geom_torsion_site_symmetry_1
    _geom_torsion_site_symmetry_2
    _geom_torsion_site_symmetry_3
    _geom_torsion_site_symmetry_4
    _geom_torsion
    _geom_torsion_publ_flag
    C2 N1 N11 O11 . . . . 3.9(3) no
    C6 N1 N11 O11 . . . . 179.18(19) no
    N11 N1 C2 C3 . . . . 120.4(2) no
    N11 N1 C2 C21 . . . . -111.1(2) no
    C6 N1 C2 C3 . . . . -54.6(2) no
    C6 N1 C2 C21 . . . . 73.9(2) no
    N11 N1 C6 C5 . . . . -127.96(18) no
    N11 N1 C6 C61 . . . . 103.4(2) no
    C2 N1 C6 C5 . . . . 47.5(2) no
    C2 N1 C6 C61 . . . . -81.1(2) no
    N1 C2 C3 C4 . . . . 53.3(2) no
    N1 C2 C3 C13 . . . . -69.2(2) no
    C21 C2 C3 C4 . . . . -72.2(2) no
    C21 C2 C3 C13 . . . . 165.3(2) no
    N1 C2 C21 C22 . . . . 52.8(3) no
    N1 C2 C21 C26 . . . . -129.5(2) no
    C3 C2 C21 C22 . . . . 176.8(2) no
    C3 C2 C21 C26 . . . . -5.5(4) no
    C2 C3 C4 O4 . . . . 127.9(2) no
    C2 C3 C4 C5 . . . . -54.5(2) no
    C13 C3 C4 O4 . . . . -108.6(2) no
    C13 C3 C4 C5 . . . . 68.9(2) no
    C2 C3 C13 C31 . . . . -68.1(3) no
    C2 C3 C13 C32 . . . . 171.1(2) no
    C4 C3 C13 C31 . . . . 169.8(2) no
    C4 C3 C13 C32 . . . . 49.0(3) no
    O4 C4 C5 C6 . . . . -134.0(2) no
    C3 C4 C5 C6 . . . . 48.5(2) no
    C4 C5 C6 N1 . . . . -40.6(2) no
    C4 C5 C6 C61 . . . . 85.3(3) no
    N1 C6 C61 C62 . . . . 107.0(3) no
    N1 C6 C61 C66 . . . . -71.9(3) no
    C5 C6 C61 C62 . . . . -18.5(3) no
    C5 C6 C61 C66 . . . . 162.8(2) no
    C2 C21 C22 C23 . . . . 178.3(2) no
    C26 C21 C22 C23 . . . . 0.5(4) no
    C2 C21 C26 C25 . . . . -178.2(2) no
    C22 C21 C26 C25 . . . . -0.5(4) no
    C21 C22 C23 C24 . . . . -0.3(4) no
    C22 C23 C24 Cl2 . . . . -179.0(2) no
    C22 C23 C24 C25 . . . . 0.1(4) no
    Cl2 C24 C25 C26 . . . . 179.0(2) no
    C23 C24 C25 C26 . . . . -0.1(4) no
    C24 C25 C26 C21 . . . . 0.3(4) no
    C6 C61 C62 C63 . . . . -176.2(3) no
    C66 C61 C62 C63 . . . . 2.6(4) no
    C6 C61 C66 C65 . . . . 177.0(3) no
    C62 C61 C66 C65 . . . . -1.8(4) no
    C61 C62 C63 C64 . . . . -0.7(5) no
    C62 C63 C64 Cl6A . . . . 176.3(3) no
    C62 C63 C64 C65 . . . . -2.2(5) no
    Cl6A C64 C65 C66 . . . . -175.6(3) no
    C63 C64 C65 C66 . . . . 3.0(5) no
    C64 C65 C66 C61 . . . . -1.0(4) no
loop_
    _geom_hbond_atom_site_label_D
    _geom_hbond_atom_site_label_H
    _geom_hbond_atom_site_label_A
    _geom_hbond_site_symmetry_A
    _geom_hbond_distance_DH
    _geom_hbond_distance_HA
    _geom_hbond_distance_DA
    _geom_hbond_angle_DHA
    _geom_hbond_publ_flag
    C2 H2 O11 . 1.00 2.24 2.676(2) 105 yes
    C5 H5B O4 2_666 0.99 2.55 3.530(3) 171 yes
    C32 H32C O4 2_766 0.98 2.59 3.532(3) 162 yes
