# Supplementary material for: r-2,c-6-Bis(4-chloro­phen­yl)-t-3-isopropyl-1-nitro­sopiperidin-4-one
Source: Acta Crystallogr Sect E Struct Rep Online. 2008 Sep 20;64(Pt 10):o1973. doi: 10.1107/S1600536808029723 (PMC2959467; doi:10.1107/S1600536808029723)
Supplement: Supplementary file 2 [file e-64-o1973-Isup2.hkl]

#
# h,k,l, Fc-squared, Fo-squared, sigma(Fo-squared) and status flag
#
data_I
_shelx_title ' ss-13 in P -1 C20H20CL2N2O2 Z=2'
_shelx_refln_list_code          4
_shelx_F_calc_maximum       73.45
_exptl_crystal_F_000       408.00
_reflns_d_resolution_high  0.8036
 
loop_
 _symmetry_equiv_pos_as_xyz
 'x, y, z'
 '-x, -y, -z'
 
_cell_length_a     8.2771
_cell_length_b    11.1921
_cell_length_c    11.2351
_cell_angle_alpha  93.375
_cell_angle_beta  106.924
_cell_angle_gamma 104.549
 
_shelx_F_squared_multiplier     1.000
 
loop_
 _refln_index_h
 _refln_index_k
 _refln_index_l
 _refln_F_squared_calc
 _refln_F_squared_meas
 _refln_F_squared_sigma
 _refln_observed_status
   1   0   0     4331.34     3555.17      6.44 o
   2   0   0     4868.16     4695.39     44.61 o
   3   0   0      205.83      192.48      1.34 o
   4   0   0       15.84       16.10      0.87 o
   5   0   0      108.93      110.30      1.09 o
   6   0   0       31.39       31.20      0.37 o
   7   0   0       62.97       63.90      2.23 o
   8   0   0      134.02      133.79      8.29 o
   9   0   0        1.74       13.80      6.52 o
  -9   1   0       42.25       45.84      2.30 o
  -8   1   0       33.35       36.12      0.99 o
  -7   1   0        1.89        2.11      0.21 o
  -6   1   0       67.68       69.90      3.27 o
  -5   1   0        5.26        6.70      0.43 o
  -4   1   0       69.00       65.94      0.75 o
  -3   1   0      898.90      916.03      2.10 o
  -1   1   0      338.05      400.13      8.05 o
   0   1   0        4.46        7.93      0.18 o
   1   1   0       67.08       94.32      0.88 o
   2   1   0     1468.66     1479.16      8.44 o
   3   1   0        6.60       11.17      0.45 o
   4   1   0      995.08      976.80      7.55 o
   5   1   0       34.09       32.65      0.72 o
   6   1   0        2.66        2.64      0.22 o
   7   1   0      115.61      109.68      3.81 o
   8   1   0        3.69        4.00      0.29 o
   9   1   0        5.36       10.05      0.43 o
  -9   2   0        9.81       12.27      0.33 o
  -8   2   0        1.04        1.24      0.26 o
  -7   2   0        0.25        0.31      0.23 o
  -6   2   0       35.37       30.65      0.77 o
  -5   2   0      292.82      268.09      1.68 o
  -4   2   0      157.62      212.37      1.29 o
  -3   2   0      314.25      392.61      3.38 o
  -2   2   0     5395.57     4986.79     72.36 o
  -1   2   0     1568.84     1535.05      2.78 o
   0   2   0     1024.67     1041.46      9.81 o
   1   2   0      416.53      454.94      2.31 o
   2   2   0     1143.49     1297.52     29.64 o
   3   2   0      143.90      156.12      2.83 o
   4   2   0       89.42       80.34      1.14 o
   5   2   0       13.73       10.73      0.56 o
   6   2   0      306.20      268.74      1.12 o
   7   2   0        0.76        2.35      0.26 o
   8   2   0       43.53       52.79      0.57 o
  -9   3   0        0.00        0.08      0.19 o
  -8   3   0        5.39        5.81      0.29 o
  -7   3   0       22.97       21.72      0.45 o
  -6   3   0       95.85       72.77      1.08 o
  -5   3   0       85.72       92.55      1.06 o
  -4   3   0       66.27       53.20      2.65 o
  -3   3   0     1132.60     1347.74     16.83 o
  -2   3   0     1085.51     1058.46      5.54 o
  -1   3   0      278.63      330.93      2.34 o
   0   3   0      121.13      148.67      2.00 o
   1   3   0       84.76       78.37      1.17 o
   2   3   0        1.98        5.05      0.26 o
   3   3   0     1827.53     1880.17     18.68 o
   4   3   0      220.80      200.18     11.21 o
   5   3   0        0.29        0.54      0.17 o
   6   3   0        1.11        0.82      0.26 o
   7   3   0       71.08       67.36      2.52 o
   8   3   0        2.38        2.05      0.36 o
  -9   4   0        0.53        0.06      0.23 o
  -8   4   0        0.03       -0.01      0.28 o
  -7   4   0       40.08       38.04      0.56 o
  -6   4   0      132.39      128.76      5.52 o
  -5   4   0       26.15       24.74      0.67 o
  -4   4   0       59.95       74.10      9.59 o
  -3   4   0      203.29      177.75      0.79 o
  -2   4   0      438.51      475.27      3.48 o
  -1   4   0      739.21      856.89     12.24 o
   0   4   0       33.15       41.50      0.51 o
   1   4   0     1019.41     1214.61     21.33 o
   2   4   0      271.94      276.07      9.26 o
   3   4   0       33.17       40.13      1.17 o
   4   4   0        1.59        0.86      0.40 o
   5   4   0      192.03      175.67      0.90 o
   6   4   0        0.31        0.58      0.22 o
   7   4   0        9.90       11.73      0.30 o
  -9   5   0       16.67       19.31      0.90 o
  -8   5   0       44.30       41.67      2.70 o
  -7   5   0       34.46       29.04      0.42 o
  -6   5   0      681.57      674.90     13.61 o
  -5   5   0       64.33       76.94      4.90 o
  -4   5   0      260.24      277.65      6.43 o
  -3   5   0        2.47        4.82      1.70 o
  -2   5   0      337.73      307.39      1.41 o
  -1   5   0      405.52      464.47      1.69 o
   0   5   0      119.21      143.34      1.77 o
   1   5   0      886.96      917.35     12.66 o
   2   5   0      318.05      321.60      7.88 o
   3   5   0       80.14       77.18      1.40 o
   4   5   0      184.32      192.19      1.15 o
   5   5   0      202.63      177.96      2.32 o
   6   5   0       39.38       36.23      0.50 o
   7   5   0       12.38       15.47      0.39 o
  -9   6   0        0.19        0.28      0.20 o
  -8   6   0      144.18      145.69      1.20 o
  -7   6   0        1.69        1.72      0.23 o
  -6   6   0       32.10       30.71      0.87 o
  -5   6   0       85.02       77.95      1.19 o
  -4   6   0      615.37      582.99     10.14 o
  -3   6   0       37.45       36.79      0.67 o
  -2   6   0     1088.55     1005.36     23.05 o
  -1   6   0      828.07      911.38      9.16 o
   0   6   0      105.42      121.30      4.53 o
   1   6   0      927.45      968.49     18.26 o
   2   6   0        3.55        4.73      0.34 o
   3   6   0       34.91       29.84      0.49 o
   4   6   0      285.60      276.31      1.42 o
   5   6   0       68.86       63.14      0.96 o
   6   6   0        2.71        4.11      0.62 o
   7   6   0       10.43        8.01      0.24 o
  -9   7   0        6.94        7.29      0.28 o
  -8   7   0       25.48       24.93      0.35 o
  -7   7   0       21.49       21.43      0.45 o
  -6   7   0        7.04        5.25      0.44 o
  -5   7   0        2.56        2.58      0.23 o
  -4   7   0       16.57       15.36      0.54 o
  -3   7   0       14.37       12.59      0.80 o
  -2   7   0        0.45        7.61      2.92 o
  -1   7   0      210.81      227.07      8.88 o
   0   7   0     1730.69     1698.86     74.83 o
   1   7   0      660.67      644.75      3.91 o
   2   7   0     4264.50     4101.32      5.05 o
   3   7   0      462.11      407.70      2.86 o
   4   7   0       12.65        9.98      0.27 o
   5   7   0       64.51       62.99      2.00 o
   6   7   0        4.50        1.98      0.26 o
  -9   8   0       42.53       48.73      1.15 o
  -8   8   0        6.54        7.60      0.26 o
  -7   8   0        6.20        6.00      0.35 o
  -6   8   0        9.54        9.45      0.63 o
  -5   8   0        1.07        2.35      0.32 o
  -4   8   0      273.07      221.86      1.10 o
  -3   8   0       10.07       15.05      0.68 o
  -2   8   0      274.85      252.47     20.69 o
  -1   8   0      166.64      153.84      1.66 o
   0   8   0      917.97      819.74      3.69 o
   1   8   0       88.50       89.21      1.94 o
   2   8   0       19.69       13.55      0.70 o
   3   8   0       95.36       88.80      4.03 o
   4   8   0       95.24      103.00      0.94 o
   5   8   0        0.03        0.05      0.37 o
   6   8   0        3.78        7.99      0.33 o
  -8   9   0       25.87       31.40      0.41 o
  -7   9   0        1.27        3.11      0.32 o
  -6   9   0        3.48        2.19      0.52 o
  -5   9   0       42.64       42.47      1.84 o
  -4   9   0       55.76       51.11      1.04 o
  -3   9   0       61.45       50.07      0.69 o
  -2   9   0       52.60       47.54      4.44 o
  -1   9   0       15.05       11.37      0.84 o
   0   9   0       93.61       92.11     13.89 o
   1   9   0       45.98       48.50      6.17 o
   2   9   0       28.09       27.65      0.65 o
   3   9   0       12.95       12.05      0.43 o
   4   9   0       90.28       90.56      1.06 o
   5   9   0       16.92       12.11      0.42 o
  -8  10   0        1.97        2.65      0.22 o
  -7  10   0        7.89        8.86      0.27 o
  -6  10   0       12.94        8.34      0.71 o
  -5  10   0       32.74       26.85      0.48 o
  -4  10   0       56.37       57.08      4.04 o
  -3  10   0        2.47        2.48      0.77 o
  -2  10   0        0.01        0.16      0.46 o
  -1  10   0      227.38      183.58      4.33 o
   0  10   0        0.86        0.39      0.34 o
   1  10   0        6.96        8.47      0.73 o
   2  10   0      113.94      115.78      6.15 o
   3  10   0       14.16       14.20      0.81 o
   4  10   0        0.51       -0.08      0.21 o
  -7  11   0        0.85        1.18      0.23 o
  -6  11   0       29.58       32.19      0.76 o
  -5  11   0       41.49       45.90      0.88 o
  -4  11   0       39.86       40.79      3.60 o
  -3  11   0       73.35       81.69      2.32 o
  -2  11   0        6.37        5.62      0.44 o
  -1  11   0       83.12       73.81      0.85 o
   0  11   0        6.64        6.93      1.32 o
   1  11   0        6.62        7.89      0.48 o
   2  11   0        0.24        0.99      0.36 o
   3  11   0       99.56      125.46      4.65 o
  -7  12   0        0.01        0.54      0.26 o
  -6  12   0       27.42       26.93      1.47 o
  -5  12   0        1.03        1.22      0.24 o
  -4  12   0      200.47      174.87      4.93 o
  -3  12   0       84.09       82.71      1.09 o
  -2  12   0       12.12       15.50      0.57 o
  -1  12   0        0.29        0.13      0.26 o
   0  12   0       29.35       25.97      1.69 o
   1  12   0       88.42       89.67      0.88 o
   2  12   0        0.06        0.15      0.26 o
  -5  13   0       10.84       13.17      0.71 o
  -4  13   0      112.18      131.28     10.27 o
  -3  13   0       20.60       18.57      0.52 o
  -2  13   0      221.39      233.39      1.41 o
  -1  13   0       27.51       32.44      0.37 o
   0  13   0       43.14       51.59      0.55 o
   0 -13   1       97.34      129.05      4.45 o
   1 -13   1       11.76       13.72      0.46 o
   2 -13   1       32.47       41.72      0.65 o
   3 -13   1       10.10        8.37      0.39 o
   4 -13   1        0.35        0.37      0.20 o
   5 -13   1       24.88       29.64      1.19 o
  -2 -12   1       16.84       26.34      0.47 o
  -1 -12   1        2.90        4.15      0.36 o
   0 -12   1        9.03       12.25      0.33 o
   1 -12   1       26.07       30.90      0.68 o
   2 -12   1       13.70       11.69      0.54 o
   3 -12   1        2.53        1.27      0.40 o
   4 -12   1       53.68       54.11      3.09 o
   5 -12   1        3.87        4.49      0.24 o
   6 -12   1        4.93        6.94      0.32 o
  -3 -11   1       48.72       50.93      0.44 o
  -2 -11   1        0.58        0.82      0.36 o
  -1 -11   1       37.61       46.32      0.76 o
   0 -11   1       13.06       12.44      1.72 o
   1 -11   1      106.17      105.97      1.62 o
   2 -11   1        1.31        0.54      0.36 o
   3 -11   1        0.01        0.98      0.32 o
   4 -11   1       11.82       14.02      0.44 o
   5 -11   1       49.20       49.64      0.53 o
   6 -11   1        2.52        2.74      0.33 o
   7 -11   1       21.44       22.50      0.53 o
  -4 -10   1       80.81       79.88      0.83 o
  -3 -10   1      183.50      192.59      3.57 o
  -2 -10   1      192.37      186.79     10.09 o
  -1 -10   1      879.82      818.05     30.50 o
   0 -10   1       12.76       12.37      1.43 o
   1 -10   1       29.95       32.79      2.72 o
   2 -10   1        8.89        4.86      0.43 o
   3 -10   1      134.46      121.59      0.92 o
   4 -10   1       51.11       46.52      2.10 o
   5 -10   1       20.92       24.25      1.80 o
   6 -10   1       60.87       64.12      3.35 o
   7 -10   1        1.80        3.11      0.34 o
   8 -10   1       15.98       18.54      0.29 o
  -5  -9   1       17.35       18.73      0.48 o
  -4  -9   1       53.11       48.32      0.55 o
  -3  -9   1        9.67       12.75      1.49 o
  -2  -9   1      161.93      148.34      1.12 o
  -1  -9   1       79.43       79.33      2.65 o
   0  -9   1       81.69       75.52      2.37 o
   1  -9   1      222.37      169.52      1.39 o
   2  -9   1        0.34        0.37      0.29 o
   3  -9   1      595.41      524.44     15.81 o
   4  -9   1       23.48       17.01      0.36 o
   5  -9   1       58.22       52.30      1.08 o
   6  -9   1       50.91       44.93      2.74 o
   7  -9   1       14.26       13.40      0.45 o
   8  -9   1        0.00       -0.18      0.19 o
  -6  -8   1       91.68      106.22      0.86 o
  -5  -8   1        1.46        1.19      0.27 o
  -4  -8   1       13.27       14.62      0.45 o
  -3  -8   1       26.15       20.05      1.06 o
  -2  -8   1       10.23        5.59      0.52 o
  -1  -8   1      252.52      261.96      1.34 o
   0  -8   1      213.66      190.09     17.12 o
   1  -8   1      563.01      533.95     70.23 o
   2  -8   1      145.83      153.82     12.65 o
   3  -8   1        9.87        8.52      0.64 o
   4  -8   1      179.85      152.86      5.59 o
   5  -8   1      503.12      412.87      3.28 o
   6  -8   1        0.15        0.38      0.49 o
   7  -8   1       58.92       54.17      2.85 o
   8  -8   1        0.53        0.38      0.20 o
   9  -8   1        0.02        0.32      0.22 o
  -6  -7   1        1.65        2.03      0.26 o
  -5  -7   1        3.91        2.71      0.28 o
  -4  -7   1        3.99        3.53      0.55 o
  -3  -7   1      386.21      355.78      2.78 o
  -2  -7   1      120.42      120.62      1.24 o
  -1  -7   1       29.02       26.18      0.55 o
   0  -7   1      569.87      616.99      4.85 o
   1  -7   1        6.36        6.44      0.50 o
   2  -7   1     1643.86     1598.12    142.87 o
   3  -7   1      301.63      302.80     20.30 o
   4  -7   1       45.10       46.98      1.43 o
   5  -7   1       53.75       44.69      1.26 o
   6  -7   1        0.03        0.05      0.41 o
   7  -7   1        0.72        0.31      0.27 o
   8  -7   1       62.33       59.93      4.29 o
   9  -7   1        3.69        3.40      0.18 o
  -7  -6   1        6.63        8.42      0.86 o
  -6  -6   1       29.35       22.34      0.64 o
  -5  -6   1       13.94       11.24      0.47 o
  -4  -6   1        0.52        1.17      0.32 o
  -3  -6   1       37.18       44.78      2.52 o
  -2  -6   1      160.85      151.65      1.07 o
  -1  -6   1        1.46        0.72      0.29 o
   0  -6   1     1130.34     1162.15     16.47 o
   1  -6   1       14.08       30.79      0.64 o
   2  -6   1      535.64      513.47     12.72 o
   3  -6   1      152.54      157.42      4.19 o
   4  -6   1        4.26        8.82      0.49 o
   5  -6   1       61.89       60.54      6.02 o
   6  -6   1       12.78       10.33      0.30 o
   7  -6   1        0.03       -0.08      0.25 o
   8  -6   1       16.91       14.79      0.71 o
   9  -6   1        0.19       -0.10      0.18 o
  -7  -5   1       13.25       14.82      0.32 o
  -6  -5   1      146.43      121.04      1.02 o
  -5  -5   1        2.27        1.58      0.38 o
  -4  -5   1        1.39        0.67      0.24 o
  -3  -5   1     1471.77     1471.75      8.27 o
  -2  -5   1      587.12      671.44      9.73 o
  -1  -5   1        8.42        7.24      0.41 o
   0  -5   1     1055.71     1092.51      3.35 o
   1  -5   1      302.03      306.37      5.57 o
   2  -5   1      503.63      483.98      8.64 o
   3  -5   1        1.00        0.77      0.24 o
   4  -5   1      352.73      353.22      1.82 o
   5  -5   1       22.63       28.15      2.54 o
   6  -5   1        4.85        6.87      0.27 o
   7  -5   1       14.80       13.65      0.35 o
   8  -5   1        0.04        0.19      0.33 o
   9  -5   1        1.41        1.71      0.21 o
  -8  -4   1       22.98       25.09      0.43 o
  -7  -4   1       10.27        8.10      0.47 o
  -6  -4   1       29.84       33.19      0.40 o
  -5  -4   1      542.39      476.84      7.36 o
  -4  -4   1       97.34       87.17      1.10 o
  -3  -4   1      171.64      145.46      2.51 o
  -2  -4   1      166.84      196.26      8.14 o
  -1  -4   1     1866.81     2114.44     22.87 o
   0  -4   1     1735.48     1939.15     54.07 o
   1  -4   1      193.45      178.32      6.35 o
   2  -4   1      259.22      266.85      0.94 o
   3  -4   1       57.70       67.71      0.67 o
   4  -4   1        3.12        2.50      0.38 o
   5  -4   1        4.24        6.57      0.53 o
   6  -4   1       55.58       61.03      0.94 o
   7  -4   1        6.96        5.91      0.30 o
   8  -4   1        0.88        0.21      0.27 o
   9  -4   1        5.65        5.69      0.20 o
  -8  -3   1       14.28       19.06      2.02 o
  -7  -3   1       21.75       19.63      0.42 o
  -6  -3   1       64.91       58.50      1.56 o
  -5  -3   1      117.47      121.44      0.80 o
  -4  -3   1      293.27      272.88      5.29 o
  -3  -3   1       12.90       13.47      1.01 o
  -2  -3   1      639.94      677.31      9.46 o
   0  -3   1     2118.93     2320.04      7.17 o
   1  -3   1     4740.86     4510.44      7.67 o
   2  -3   1      476.49      391.91      6.53 o
   3  -3   1       80.94       88.75      0.74 o
   4  -3   1      441.07      460.74     15.94 o
   5  -3   1       69.70       60.98      0.92 o
   6  -3   1       27.56       28.88      0.47 o
   7  -3   1        0.72        1.37      0.27 o
   8  -3   1       32.94       37.53      1.25 o
   9  -3   1        3.63        3.53      0.37 o
  -8  -2   1        7.89       11.98      0.58 o
  -7  -2   1      107.74       92.43      0.72 o
  -6  -2   1      247.82      226.31      1.41 o
  -5  -2   1      221.51      220.33      1.88 o
  -4  -2   1      258.29      198.90      8.84 o
  -3  -2   1        1.74        2.11      0.17 o
  -2  -2   1       61.17       82.50      8.65 o
  -1  -2   1       47.67       66.75      6.93 o
   0  -2   1     1207.16     1301.07      4.40 o
   2  -2   1     1800.89     1858.73     17.40 o
   3  -2   1      918.21      892.91      3.16 o
   4  -2   1        0.39        8.32      4.43 o
   5  -2   1      448.15      465.11      2.28 o
   6  -2   1       39.90       50.11      0.52 o
   7  -2   1        1.88        0.76      0.22 o
   8  -2   1        8.35        7.28      0.49 o
   9  -2   1        9.21        7.88      0.63 o
  -9  -1   1        0.98        2.77      0.40 o
  -8  -1   1       46.30       38.69      1.03 o
  -7  -1   1       81.37       77.97      0.57 o
  -6  -1   1      162.72      159.99      3.41 o
  -5  -1   1       15.12       15.40      0.57 o
  -4  -1   1      127.54      131.87      3.65 o
  -3  -1   1      194.53      212.70      5.62 o
  -2  -1   1     2055.17     2023.33      8.09 o
  -1  -1   1       94.54       96.81      5.54 o
   0  -1   1     1382.91     1229.02      1.95 o
   1  -1   1      367.95      368.26      1.53 o
   2  -1   1     3292.30     2912.79     73.00 o
   3  -1   1     2121.73     2231.28     16.25 o
   4  -1   1      129.27      141.01      4.16 o
   5  -1   1      169.04      192.60      1.46 o
   6  -1   1        1.79        2.44      0.20 o
   7  -1   1      109.22      117.06      2.59 o
   8  -1   1       29.24       29.37      1.84 o
   9  -1   1        1.51        3.23      1.27 o
  -9   0   1        1.59       11.92      6.48 o
  -8   0   1       84.55       95.59      0.73 o
  -7   0   1       13.85       11.17      0.33 o
  -6   0   1        1.00        1.55      0.25 o
  -5   0   1      811.40      792.19      2.83 o
  -4   0   1      202.48      244.49      0.95 o
  -3   0   1      511.14      538.43      3.49 o
  -2   0   1      208.53      263.42      2.08 o
  -1   0   1      599.42      650.63      2.33 o
   0   0   1       35.08       52.95      0.44 o
   1   0   1      351.47      335.45      1.54 o
   2   0   1     5020.17     4804.12      7.54 o
   3   0   1      367.44      364.51      1.97 o
   4   0   1      733.80      749.12      3.51 o
   5   0   1      424.73      465.23      2.16 o
   6   0   1       63.82       65.99      0.62 o
   7   0   1        0.41        1.15      0.25 o
   8   0   1        1.84        2.34      0.64 o
   9   0   1        3.70        4.55      0.37 o
  -9   1   1       29.77       30.92      0.92 o
  -8   1   1      114.34       98.41      0.75 o
  -7   1   1      271.31      254.60      2.59 o
  -6   1   1       35.47       34.23      0.75 o
  -5   1   1       52.61       49.26      0.76 o
  -4   1   1      118.30      116.87      0.75 o
  -3   1   1      103.03      107.27      1.15 o
  -2   1   1       28.53       34.31      0.59 o
  -1   1   1     2608.38     2570.55      3.86 o
   0   1   1     1756.53     1818.64     13.13 o
   1   1   1        9.80       14.98      0.44 o
   2   1   1      928.72     1010.96      4.00 o
   3   1   1       77.41      110.09      3.71 o
   4   1   1      113.92      116.02      1.80 o
   5   1   1      206.22      222.24      1.79 o
   6   1   1        1.10        1.10      0.54 o
   7   1   1        2.70        2.83      0.29 o
   8   1   1       16.42       23.71      0.44 o
  -9   2   1        0.04        0.67      0.21 o
  -8   2   1        2.51        4.02      0.26 o
  -7   2   1       70.41       70.76      2.51 o
  -6   2   1       31.00       25.88      0.71 o
  -5   2   1        6.51        3.83      0.41 o
  -4   2   1        0.40        4.08      0.35 o
  -3   2   1       48.77       43.60      2.56 o
  -2   2   1     1239.32     1226.12      3.13 o
  -1   2   1     4942.95     4729.18      7.73 o
   0   2   1        4.39        8.71      0.31 o
   1   2   1      469.74      584.68      2.85 o
   2   2   1      566.40      666.76      8.74 o
   3   2   1      464.67      505.56      1.70 o
   4   2   1       38.60       33.72      0.78 o
   5   2   1        0.54        0.69      0.21 o
   6   2   1      219.34      210.37      1.04 o
   7   2   1       29.98       27.61      0.43 o
   8   2   1        1.01        3.62      1.84 o
 -10   3   1       22.81       25.16      0.42 o
  -9   3   1        0.20        0.47      0.25 o
  -8   3   1        2.08        1.08      0.24 o
  -7   3   1       41.89       44.75      1.26 o
  -6   3   1        0.20        0.47      0.43 o
  -5   3   1      949.72      883.38      3.03 o
  -4   3   1        7.05       11.15      1.15 o
  -3   3   1     2972.99     2869.62     72.91 o
  -2   3   1     3397.17     3319.73      7.77 o
  -1   3   1      491.89      572.24     21.97 o
   0   3   1     2547.96     2776.02     49.07 o
   1   3   1     1477.15     1843.75     17.73 o
   2   3   1      263.18      300.72      1.34 o
   3   3   1        6.72        7.13      0.26 o
   4   3   1      102.94      100.45      1.21 o
   5   3   1      213.80      209.21      1.57 o
   6   3   1       23.88       23.65      0.43 o
   7   3   1       17.33       14.37      2.96 o
   8   3   1        1.20        0.48      0.32 o
 -10   4   1        3.96        3.82      0.28 o
  -9   4   1        9.83        9.84      0.30 o
  -8   4   1        1.78        3.12      0.33 o
  -7   4   1       55.02       58.73      2.98 o
  -6   4   1        4.74        5.55      0.52 o
  -5   4   1       16.00       32.68      0.76 o
  -4   4   1     1286.51     1240.89     52.86 o
  -3   4   1      745.98      771.24      6.10 o
  -2   4   1      137.78      143.12      3.75 o
  -1   4   1     1107.75     1233.66      4.74 o
   0   4   1      156.33      158.39      1.21 o
   1   4   1     3415.88     3759.03      6.10 o
   2   4   1      674.45      630.68      6.44 o
   3   4   1        7.64        9.15      0.33 o
   4   4   1      324.14      289.03      1.39 o
   5   4   1      110.84      102.06      0.58 o
   6   4   1       15.72       12.91      1.00 o
   7   4   1        0.11        0.00      0.26 o
  -9   5   1        1.72        2.34      0.25 o
  -8   5   1       20.08       23.95      0.92 o
  -7   5   1        4.73        4.61      0.29 o
  -6   5   1        6.45        7.08      0.28 o
  -5   5   1      731.01      734.27     13.23 o
  -4   5   1      952.44      961.47      2.78 o
  -3   5   1        8.83       14.90      0.40 o
  -2   5   1      118.77      105.37      2.03 o
  -1   5   1     1186.11     1255.17     27.68 o
   0   5   1        3.81        9.13      0.31 o
   1   5   1      101.00      106.34      0.71 o
   2   5   1        0.02        1.44      0.74 o
   3   5   1      905.59      923.33     17.24 o
   4   5   1      281.74      244.29      1.24 o
   5   5   1        6.56        5.94      0.28 o
   6   5   1       45.28       41.55      1.00 o
   7   5   1        0.69        0.89      0.20 o
  -9   6   1       11.93       15.79      0.82 o
  -8   6   1       34.71       39.59      0.44 o
  -7   6   1       23.83       22.95      1.43 o
  -6   6   1      172.68      174.06      5.25 o
  -5   6   1       70.30       75.37      2.70 o
  -4   6   1      376.00      388.84      2.33 o
  -3   6   1      127.92      122.37      2.92 o
  -2   6   1      506.85      518.32      7.90 o
  -1   6   1      220.30      246.79      1.93 o
   0   6   1      769.27      834.95     33.48 o
   1   6   1      276.38      263.46      7.13 o
   2   6   1        2.29        1.70      0.32 o
   3   6   1      441.53      380.53      1.60 o
   4   6   1      477.23      435.53      1.75 o
   5   6   1       13.39       11.41      0.32 o
   6   6   1       12.75       10.72      0.37 o
  -9   7   1        1.97        2.58      0.32 o
  -8   7   1       28.28       33.39      0.38 o
  -7   7   1        8.50        6.10      0.33 o
  -6   7   1      321.17      293.49      3.77 o
  -5   7   1       35.40       35.64      1.01 o
  -4   7   1      388.39      413.05      2.50 o
  -3   7   1      180.22      176.42      4.75 o
  -2   7   1      510.93      499.85      2.25 o
  -1   7   1      137.29      148.44      6.30 o
   0   7   1      216.44      234.20     16.92 o
   1   7   1      100.18      103.46      5.29 o
   2   7   1        0.72        1.75      0.37 o
   3   7   1       28.51       24.77      0.39 o
   4   7   1        6.00        6.82      0.32 o
   5   7   1       56.06       50.11      1.21 o
   6   7   1       10.35       11.72      0.41 o
  -9   8   1        8.15        9.24      0.41 o
  -8   8   1        0.71        0.97      0.24 o
  -7   8   1      224.30      224.73      1.09 o
  -6   8   1      276.57      267.02      3.39 o
  -5   8   1      409.15      373.14     23.61 o
  -4   8   1      343.52      305.61     12.59 o
  -3   8   1       13.78       14.70      1.98 o
  -2   8   1      648.41      631.42     31.74 o
  -1   8   1        0.00        0.80      0.51 o
   0   8   1        0.69        0.64      0.56 o
   1   8   1      305.33      277.78      8.75 o
   2   8   1       41.77       41.46      0.64 o
   3   8   1        5.78        5.38      0.31 o
   4   8   1        0.18        0.81      0.22 o
   5   8   1       45.30       40.95      0.69 o
  -8   9   1        2.06        1.94      0.29 o
  -7   9   1       22.43       20.44      0.49 o
  -6   9   1        2.07        3.16      0.34 o
  -5   9   1       17.95       10.88      0.35 o
  -4   9   1       53.25       39.95      0.88 o
  -3   9   1       75.28       71.81      1.51 o
  -2   9   1       26.97       23.45      0.87 o
  -1   9   1       51.11       52.93      8.95 o
   0   9   1       17.14       21.91      1.07 o
   1   9   1        8.10        6.80      0.68 o
   2   9   1        2.69        4.41      0.73 o
   3   9   1        0.14        1.17      0.87 o
   4   9   1        0.08        0.08      0.25 o
   5   9   1       48.14       57.19      0.62 o
  -8  10   1        0.41        0.43      0.21 o
  -7  10   1       36.41       41.16      0.97 o
  -6  10   1        5.91        6.18      0.50 o
  -5  10   1        4.46        4.04      0.33 o
  -4  10   1        3.61        3.97      0.42 o
  -3  10   1      697.18      602.75     81.28 o
  -2  10   1       12.52        9.55      1.02 o
  -1  10   1        0.48        0.22      0.41 o
   0  10   1        6.71        7.97      0.51 o
   1  10   1       35.68       31.18      0.95 o
   2  10   1       12.62       12.92      1.25 o
   3  10   1        9.08        6.44      0.32 o
   4  10   1       15.14       15.06      0.39 o
  -8  11   1        1.88        2.42      0.30 o
  -7  11   1        1.79        1.66      0.24 o
  -6  11   1        1.90        2.46      0.69 o
  -5  11   1      120.61      117.38      7.35 o
  -4  11   1       80.13       67.97      1.08 o
  -3  11   1       28.99       31.35      2.49 o
  -2  11   1       14.33       13.80      0.48 o
  -1  11   1       26.90       20.17      0.54 o
   0  11   1        2.79        2.83      0.30 o
   1  11   1      135.65      123.24      1.22 o
   2  11   1       24.78       17.49      0.52 o
   3  11   1       15.16       21.15      0.42 o
  -7  12   1        9.77       12.40      0.37 o
  -6  12   1        0.15        0.99      0.74 o
  -5  12   1        9.74       12.33      0.32 o
  -4  12   1        0.65        1.40      0.61 o
  -3  12   1       22.03       22.16      0.68 o
  -2  12   1       61.04       63.04      0.95 o
  -1  12   1      200.71      211.05      7.06 o
   0  12   1       33.22       32.22      3.12 o
   1  12   1       56.72       60.02      0.72 o
   2  12   1       23.94       24.54      0.40 o
  -5  13   1       24.45       26.12      0.44 o
  -4  13   1       21.05       24.98      2.79 o
  -3  13   1       36.27       42.68      0.70 o
  -2  13   1        9.91        9.46      0.42 o
  -1  13   1       12.56       13.72      0.27 o
   0  13   1       33.23       41.72      0.47 o
  -1 -13   2       17.24       26.64      0.38 o
   0 -13   2       12.91       14.33      0.60 o
   1 -13   2        6.81        8.62      0.26 o
   2 -13   2       84.33       85.69      0.84 o
   3 -13   2        9.01        8.24      0.72 o
   4 -13   2       37.08       49.85      3.35 o
   5 -13   2        1.43        1.36      0.22 o
  -2 -12   2       17.91       23.01      0.45 o
  -1 -12   2      169.43      204.60      1.15 o
   0 -12   2       79.33       70.35      0.85 o
   1 -12   2        0.26        0.12      0.35 o
   2 -12   2      107.44      112.24      1.16 o
   3 -12   2        0.87        0.15      0.37 o
   4 -12   2        0.31        0.59      0.23 o
   5 -12   2        3.94        2.12      0.31 o
   6 -12   2        5.21        4.03      0.27 o
  -3 -11   2      151.58      172.54      5.19 o
  -2 -11   2        1.54        2.76      0.32 o
  -1 -11   2       62.52       70.78      0.91 o
   0 -11   2      132.05      108.40      3.54 o
   1 -11   2       11.73       10.75      0.44 o
   2 -11   2        2.23        0.85      0.56 o
   3 -11   2      203.95      202.82      1.23 o
   4 -11   2       88.49       76.05      0.64 o
   5 -11   2       22.90       26.39      0.85 o
   6 -11   2        3.47        3.43      0.31 o
   7 -11   2        9.55       11.33      0.21 o
  -4 -10   2       31.36       36.81      0.42 o
  -3 -10   2       71.30       83.53      0.95 o
  -2 -10   2        9.10       13.27      0.65 o
  -1 -10   2        6.59        5.90      2.21 o
   0 -10   2       33.82       34.90      2.46 o
   1 -10   2      989.58      859.28     19.82 o
   2 -10   2      116.62       97.33      1.61 o
   3 -10   2      100.02      101.63      1.12 o
   4 -10   2       15.89       10.67      0.29 o
   5 -10   2       46.11       39.64      0.51 o
   6 -10   2       62.61       54.29      2.80 o
   7 -10   2        3.49        3.65      0.21 o
   8 -10   2        0.69        0.67      0.22 o
  -5  -9   2       18.45       29.93      1.27 o
  -4  -9   2        5.99        6.93      0.44 o
  -3  -9   2       51.20       64.18      6.70 o
  -2  -9   2       12.56       10.51      0.67 o
  -1  -9   2      329.57      295.70     13.73 o
   0  -9   2        1.65        3.66      1.67 o
   1  -9   2       56.22       51.35      0.73 o
   2  -9   2        0.98        2.16      0.90 o
   3  -9   2        1.15        0.54      0.27 o
   4  -9   2       25.54       21.52      0.44 o
   5  -9   2       13.26       18.42      2.97 o
   6  -9   2       10.34        8.49      0.36 o
   7  -9   2       14.71       15.80      0.93 o
   8  -9   2        8.83       12.48      0.56 o
  -6  -8   2        2.05        3.58      0.26 o
  -5  -8   2        0.84        0.40      0.27 o
  -4  -8   2      257.67      269.40     18.70 o
  -3  -8   2       66.88       65.11      7.54 o
  -2  -8   2      312.17      323.90      6.50 o
  -1  -8   2        3.83        3.73      2.01 o
   0  -8   2        9.67        9.95      3.76 o
   1  -8   2      105.35       94.53      1.40 o
   2  -8   2        1.19       14.06      0.75 o
   3  -8   2       38.99       27.17      0.55 o
   4  -8   2        0.75        1.72      0.32 o
   5  -8   2        4.75        4.77      0.26 o
   6  -8   2       17.97       14.16      0.42 o
   7  -8   2        4.96        6.14      0.31 o
   8  -8   2        0.77        0.29      0.24 o
  -7  -7   2        8.85        6.89      0.60 o
  -6  -7   2       40.61       43.92      4.39 o
  -5  -7   2       20.29       21.16      2.37 o
  -4  -7   2       27.26       25.95      0.88 o
  -3  -7   2      202.65      195.88      2.50 o
  -2  -7   2      332.60      313.57      3.07 o
  -1  -7   2      156.74      142.35      1.50 o
   0  -7   2       51.54       37.93      2.60 o
   1  -7   2       36.20       44.51      1.19 o
   2  -7   2      151.82      147.09      2.50 o
   3  -7   2       19.21       19.75      0.54 o
   4  -7   2        7.26        6.69      1.38 o
   5  -7   2       89.36       89.53      2.97 o
   6  -7   2       33.36       29.80      1.08 o
   7  -7   2        0.08        0.07      0.27 o
   8  -7   2        1.19        0.92      0.27 o
   9  -7   2        3.77        4.23      0.25 o
  -7  -6   2        1.08        1.25      0.79 o
  -6  -6   2        2.64        1.32      0.80 o
  -5  -6   2      261.50      236.22      1.52 o
  -4  -6   2      213.36      213.01      2.26 o
  -3  -6   2      353.24      335.58      3.27 o
  -2  -6   2      484.89      432.13      1.81 o
  -1  -6   2      265.30      251.13      1.67 o
   0  -6   2     1765.45     1588.67     40.90 o
   1  -6   2       27.01       48.72      1.56 o
   2  -6   2       27.10       26.43      1.23 o
   3  -6   2      141.58      125.33      1.21 o
   4  -6   2      203.20      179.63      1.24 o
   5  -6   2        2.44        2.39      0.30 o
   6  -6   2       66.09       60.95      0.83 o
   7  -6   2        1.01        0.31      0.26 o
   8  -6   2       15.06       13.14      0.30 o
   9  -6   2        1.85        1.50      0.26 o
  -8  -5   2       35.58       34.65      0.47 o
  -7  -5   2       29.10       26.94      0.41 o
  -6  -5   2       23.38       24.88      0.50 o
  -5  -5   2      656.93      551.67      9.98 o
  -4  -5   2      159.55      159.60      1.07 o
  -3  -5   2       75.26       62.42      1.22 o
  -2  -5   2      343.32      308.45      4.91 o
  -1  -5   2     3389.53     3467.87      4.99 o
   0  -5   2      329.18      312.23      4.00 o
   1  -5   2       49.20       47.59      1.22 o
   2  -5   2      297.41      284.06     12.28 o
   3  -5   2       95.42      110.95      1.34 o
   4  -5   2      301.03      310.56      1.53 o
   5  -5   2       11.17       13.55      1.64 o
   6  -5   2      176.53      179.11      1.79 o
   7  -5   2       20.59       16.77      0.38 o
   8  -5   2        2.79        3.29      0.21 o
   9  -5   2        1.09        0.95      0.27 o
  -8  -4   2        1.73        1.33      0.32 o
  -7  -4   2      264.76      241.00      2.68 o
  -6  -4   2       43.68       50.47      2.11 o
  -5  -4   2      103.16      111.10      0.90 o
  -4  -4   2        1.35        0.92      0.94 o
  -3  -4   2     1122.25     1076.68     11.07 o
  -2  -4   2       75.77       85.02      1.54 o
  -1  -4   2     2428.17     2390.04      5.10 o
   0  -4   2      124.72       92.08      0.83 o
   1  -4   2      388.62      424.23      4.03 o
   2  -4   2     2553.67     2479.43     28.10 o
   3  -4   2       69.18       87.51      0.76 o
   4  -4   2      151.10      194.27      1.93 o
   5  -4   2      103.30      111.09      4.02 o
   6  -4   2      220.23      229.92      1.53 o
   7  -4   2       20.47       19.53      0.44 o
   8  -4   2        1.12        0.26      0.25 o
   9  -4   2        0.16        0.15      0.28 o
  -8  -3   2       95.63      102.05      1.21 o
  -7  -3   2       17.24       18.04      0.59 o
  -6  -3   2        1.87        0.54      0.18 o
  -5  -3   2       51.27       54.70      2.47 o
  -4  -3   2        0.15        0.92      0.42 o
  -3  -3   2     1746.75     1902.08     12.21 o
  -2  -3   2     2978.84     3207.91     40.35 o
  -1  -3   2       32.99       31.94      1.15 o
   0  -3   2       37.03       44.45      1.11 o
   1  -3   2     1904.84     1960.81      3.78 o
   2  -3   2     1165.01     1289.03      8.72 o
   3  -3   2     4197.17     4658.80     42.31 o
   4  -3   2     1077.57     1189.26      7.18 o
   5  -3   2        0.47        2.95      1.05 o
   6  -3   2      107.95      116.61      1.92 o
   7  -3   2        0.09        0.38      0.23 o
   8  -3   2       29.68       29.94      0.77 o
   9  -3   2       13.58       12.75      0.39 o
  -9  -2   2        5.08        7.49      0.40 o
  -8  -2   2       86.13       71.23      1.86 o
  -7  -2   2       29.40       28.60      0.36 o
  -6  -2   2      212.40      189.37      2.89 o
  -5  -2   2       44.11       47.47      1.57 o
  -4  -2   2      159.52      169.92      6.04 o
  -3  -2   2     1060.69     1198.40     10.91 o
  -2  -2   2      775.67      886.12     17.01 o
  -1  -2   2        3.34        3.51      0.61 o
   0  -2   2      631.54      587.28      3.08 o
   1  -2   2     2517.67     2368.18      7.15 o
   2  -2   2       45.94       49.71      0.58 o
   3  -2   2      200.63      221.81      1.60 o
   4  -2   2      280.03      275.96      8.00 o
   5  -2   2       25.26       28.02      0.71 o
   6  -2   2       74.66       80.67      1.10 o
   7  -2   2        3.34        4.50      0.34 o
   8  -2   2        0.35        1.36      0.29 o
   9  -2   2        0.81        0.57      0.29 o
  -9  -1   2        2.62        5.56      0.43 o
  -8  -1   2       18.89       21.66      0.40 o
  -7  -1   2      115.79       93.35      1.60 o
  -6  -1   2        9.94       12.22      0.20 o
  -5  -1   2      183.29      205.51      3.93 o
  -4  -1   2      551.28      597.59      4.18 o
  -3  -1   2       17.19       26.44      1.36 o
  -2  -1   2     2584.83     2503.05     30.56 o
  -1  -1   2       16.26       14.05      0.49 o
   0  -1   2      155.23      130.44      0.97 o
   1  -1   2       14.57       16.03      0.31 o
   2  -1   2       96.86      108.63      3.73 o
   3  -1   2       29.44       22.29      0.46 o
   4  -1   2        0.34        0.30      0.19 o
   5  -1   2       32.05       26.91      0.67 o
   6  -1   2        6.70        4.40      0.26 o
   7  -1   2       12.90       11.86      0.45 o
   8  -1   2        4.40        4.25      0.45 o
   9  -1   2        5.01       13.12      0.36 o
  -9   0   2        0.20       12.96      7.13 o
  -8   0   2      230.36      217.44      1.99 o
  -7   0   2       20.96       18.18      0.42 o
  -6   0   2       32.92       32.10      0.79 o
  -5   0   2       19.21       17.15      0.49 o
  -4   0   2      657.38      679.54     20.30 o
  -3   0   2      417.86      460.65     12.47 o
  -2   0   2      862.72      838.72      9.00 o
  -1   0   2       32.32       37.10      0.67 o
   1   0   2     1367.66     1256.74      3.66 o
   2   0   2       10.23       19.89      3.02 o
   3   0   2       11.47       12.27      0.74 o
   4   0   2       30.12       35.74      0.58 o
   5   0   2        5.57        9.87      0.53 o
   6   0   2       21.03       16.54      0.38 o
   7   0   2        0.03       -0.13      0.39 o
   8   0   2       15.01       18.33      0.64 o
  -9   1   2       26.65       29.58      0.69 o
  -8   1   2       33.20       29.44      0.48 o
  -7   1   2       43.04       41.66      0.57 o
  -6   1   2       97.67       97.22      1.21 o
  -5   1   2      176.90      181.84     13.35 o
  -4   1   2      184.08      213.94      2.35 o
  -3   1   2     1296.69     1327.27      6.95 o
  -1   1   2        6.62       16.75      0.50 o
   0   1   2     4614.27     4155.64      7.51 o
   1   1   2     1323.42     1219.92      3.91 o
   2   1   2      381.37      386.21      2.72 o
   3   1   2       14.32       25.82      0.44 o
   4   1   2       30.69       28.56      1.12 o
   5   1   2       48.55       51.14      1.33 o
   6   1   2        0.24        0.63      0.70 o
   7   1   2       34.66       35.01      0.55 o
   8   1   2        8.16        8.29      1.33 o
 -10   2   2       41.30       41.09      0.53 o
  -9   2   2      170.56      188.66      1.30 o
  -8   2   2        5.41        5.51      0.26 o
  -7   2   2        5.55        7.08      0.40 o
  -6   2   2       16.29       14.77      0.57 o
  -5   2   2      316.64      297.35      1.77 o
  -4   2   2      692.37      720.32      9.36 o
  -3   2   2     3976.34     4253.98     13.62 o
  -1   2   2       51.97       65.81      7.14 o
   0   2   2      706.32      680.20      6.84 o
   1   2   2      981.94     1017.87      4.03 o
   2   2   2       81.52       91.79      3.75 o
   3   2   2      320.91      347.73      4.90 o
   4   2   2        0.99        1.77      0.47 o
   5   2   2       29.75       26.21      0.43 o
   6   2   2       36.69       39.54      0.54 o
   7   2   2        6.74       12.69      1.61 o
   8   2   2       26.51       38.26      0.57 o
 -10   3   2       30.22       36.95      0.50 o
  -9   3   2        1.21        0.35      0.20 o
  -8   3   2        0.34        1.51      0.67 o
  -7   3   2       37.06       42.33      0.54 o
  -6   3   2        0.15        3.87      0.48 o
  -5   3   2     2470.72     2386.51      4.95 o
  -4   3   2     3103.41     3196.39      7.54 o
  -3   3   2      691.49      786.13      6.09 o
  -2   3   2       91.71       81.29      1.04 o
  -1   3   2     2096.52     2104.59     10.27 o
   0   3   2      816.37      907.93      3.40 o
   1   3   2      304.43      321.65      7.71 o
   2   3   2      428.26      401.87      8.52 o
   3   3   2      126.15       96.89      1.47 o
   4   3   2       37.73       33.62      1.67 o
   5   3   2      180.52      162.39      1.91 o
   6   3   2       27.86       29.42      2.80 o
   7   3   2       13.01       10.57      0.44 o
 -10   4   2        0.88        1.38      0.20 o
  -9   4   2        5.43        6.32      0.77 o
  -8   4   2       46.21       48.42      1.35 o
  -7   4   2      259.21      273.48      2.41 o
  -6   4   2      442.00      413.59      2.44 o
  -5   4   2        5.54       13.20      3.73 o
  -4   4   2      642.16      689.99      5.80 o
  -3   4   2      521.91      456.02      3.75 o
  -2   4   2       55.35       56.36      1.00 o
  -1   4   2      582.75      662.97     14.24 o
   0   4   2      364.55      446.78      4.38 o
   1   4   2       99.22      122.43      0.55 o
   2   4   2        1.52        1.60      0.22 o
   3   4   2      195.38      203.88      1.31 o
   4   4   2      418.29      362.90      3.65 o
   5   4   2      251.90      225.85      3.44 o
   6   4   2       54.99       52.38      0.51 o
   7   4   2        9.48        7.18      0.31 o
 -10   5   2        0.32        0.44      0.34 o
  -9   5   2        5.21        3.97      0.51 o
  -8   5   2       16.87       13.28      0.31 o
  -7   5   2        2.80        1.64      0.25 o
  -6   5   2      687.89      670.76      3.19 o
  -5   5   2      368.36      386.12      1.96 o
  -4   5   2      141.56      160.89      1.16 o
  -3   5   2       34.37       30.19      0.79 o
  -2   5   2       86.53       96.29      1.43 o
  -1   5   2        7.42        8.55      0.30 o
   0   5   2      249.13      278.40      0.95 o
   1   5   2      824.39      882.15      9.03 o
   2   5   2        6.77        7.05      0.30 o
   3   5   2       96.55      103.04      0.74 o
   4   5   2        2.35        1.18      0.29 o
   5   5   2        0.36        0.44      0.31 o
   6   5   2        6.07        6.67      0.38 o
 -10   6   2        2.15        3.17      0.19 o
  -9   6   2        0.51        0.03      0.21 o
  -8   6   2       77.18       78.33      0.74 o
  -7   6   2       47.96       48.96      0.65 o
  -6   6   2      253.03      271.69      2.84 o
  -5   6   2      151.51      169.18      1.86 o
  -4   6   2       12.64       12.01      0.56 o
  -3   6   2        1.47        1.50      0.24 o
  -2   6   2      794.43      833.14     24.60 o
  -1   6   2      522.17      510.37     14.66 o
   0   6   2      140.96      166.91      2.76 o
   1   6   2      101.34      113.78      2.38 o
   2   6   2       53.47       49.67      0.65 o
   3   6   2       14.27       16.73      0.60 o
   4   6   2       22.09       21.04      0.46 o
   5   6   2        4.14        5.31      0.31 o
   6   6   2        6.18        4.25      0.35 o
  -9   7   2        0.71        1.69      0.33 o
  -8   7   2       14.40       19.12      0.50 o
  -7   7   2        4.00        2.40      0.23 o
  -6   7   2      242.96      268.99      7.67 o
  -5   7   2       99.21       89.69      5.12 o
  -4   7   2      426.70      418.76      2.22 o
  -3   7   2      111.20      122.18      4.07 o
  -2   7   2       97.82      109.61      1.11 o
  -1   7   2       60.46       74.05      5.36 o
   0   7   2      231.69      226.92     16.33 o
   1   7   2        7.62        6.16      0.36 o
   2   7   2     1009.00      954.49      6.56 o
   3   7   2        0.70        0.54      0.22 o
   4   7   2        7.42        7.25      0.25 o
   5   7   2        6.16        8.06      0.43 o
   6   7   2       22.79       17.36      0.29 o
  -9   8   2       14.78       16.98      0.42 o
  -8   8   2       16.02       16.15      0.50 o
  -7   8   2       39.28       46.33      1.58 o
  -6   8   2        1.63        1.77      0.30 o
  -5   8   2        4.87        4.03      0.23 o
  -4   8   2       84.50       66.83      4.71 o
  -3   8   2       40.73       43.09      2.20 o
  -2   8   2      225.55      228.40      1.95 o
  -1   8   2        2.50        5.43      0.54 o
   0   8   2     1001.07      960.82     54.26 o
   1   8   2       42.55       35.40      0.71 o
   2   8   2      158.00      146.67      0.97 o
   3   8   2      113.79      113.91      3.88 o
   4   8   2        0.00        0.21      0.24 o
   5   8   2        1.05        0.19      0.33 o
  -9   9   2        3.85        5.38      0.31 o
  -8   9   2        8.56        6.65      0.45 o
  -7   9   2      172.50      171.84      2.17 o
  -6   9   2       31.49       30.21      2.65 o
  -5   9   2        1.03        1.03      0.31 o
  -4   9   2       15.22       13.10      1.08 o
  -3   9   2        5.81       10.38      2.51 o
  -2   9   2      538.20      465.93     14.72 o
  -1   9   2      609.07      549.48      2.00 o
   0   9   2     1146.17     1000.03     15.18 o
   1   9   2       15.52       12.69      0.73 o
   2   9   2        1.26        1.37      0.35 o
   3   9   2        2.50        2.45      0.28 o
   4   9   2        5.00        8.05      0.28 o
  -8  10   2        7.07        8.34      0.44 o
  -7  10   2       11.39       14.26      0.56 o
  -6  10   2       69.13       60.22      2.39 o
  -5  10   2       39.62       44.44      4.01 o
  -4  10   2       44.20       35.10      0.82 o
  -3  10   2      451.29      411.02     48.02 o
  -2  10   2      387.41      336.29      8.65 o
  -1  10   2      126.96      106.24      0.77 o
   0  10   2        4.83        3.11      0.30 o
   1  10   2       10.73        6.14      0.38 o
   2  10   2      162.39      153.45     17.00 o
   3  10   2        4.96        3.47      0.65 o
  -8  11   2        0.41       -0.30      0.30 o
  -7  11   2        8.73       10.26      0.48 o
  -6  11   2       40.56       37.87      0.49 o
  -5  11   2      184.44      163.95     10.30 o
  -4  11   2      209.16      165.69      1.63 o
  -3  11   2        1.10        0.75      0.42 o
  -2  11   2       58.62       54.40      1.58 o
  -1  11   2       17.08       14.77      0.40 o
   0  11   2       32.72       34.77      4.23 o
   1  11   2        0.19        0.22      0.35 o
   2  11   2        0.35        0.31      0.35 o
  -7  12   2        0.19       -0.30      0.30 o
  -6  12   2       52.54       72.46      1.58 o
  -5  12   2       23.54       30.08      1.46 o
  -4  12   2      284.10      310.24      6.72 o
  -3  12   2      132.24      138.16      1.40 o
  -2  12   2       40.55       42.27      0.81 o
  -1  12   2       20.09       19.95      0.47 o
   0  12   2       55.57       53.92      0.74 o
   1  12   2       19.16       22.54      0.47 o
  -5  13   2        5.91        7.53      0.32 o
  -4  13   2       55.27       73.96      0.83 o
  -3  13   2        0.77       -0.17      0.35 o
  -2  13   2        0.54        0.30      0.31 o
  -1 -13   3       24.52       36.48      0.41 o
   0 -13   3      185.54      200.91      0.69 o
   1 -13   3       92.86       91.36      0.71 o
   2 -13   3      154.99      167.97      1.07 o
   3 -13   3       12.47        7.45      0.61 o
   4 -13   3        3.95        2.97      0.17 o
  -2 -12   3       91.38       95.36      0.78 o
  -1 -12   3       34.52       39.98      0.58 o
   0 -12   3       60.09       60.90      0.78 o
   1 -12   3        6.11        9.73      0.45 o
   2 -12   3        0.18        1.33      0.36 o
   3 -12   3       64.46       61.93      0.80 o
   4 -12   3       63.59       62.38      2.39 o
   5 -12   3        9.38        8.03      0.33 o
   6 -12   3        3.86        4.61      0.24 o
  -3 -11   3      338.00      414.53      1.49 o
  -2 -11   3       19.18       21.55      0.49 o
  -1 -11   3       14.37       13.84      0.49 o
   0 -11   3        7.62        6.81      0.38 o
   1 -11   3        7.13        2.56      0.41 o
   2 -11   3       13.43       10.81      0.52 o
   3 -11   3        6.25        5.63      0.25 o
   4 -11   3       12.97       13.94      0.37 o
   5 -11   3       22.37       21.62      0.97 o
   6 -11   3        0.42        0.20      0.21 o
   7 -11   3       47.07       45.97      2.32 o
  -5 -10   3       72.05       85.84      0.63 o
  -4 -10   3       26.90       26.68      0.60 o
  -3 -10   3       32.96       35.35      0.69 o
  -2 -10   3        3.79        5.25      0.47 o
  -1 -10   3      144.37      155.20      3.34 o
   0 -10   3      102.61      101.15      0.91 o
   1 -10   3       51.08       54.00      1.62 o
   2 -10   3      174.08      154.90      3.37 o
   3 -10   3        9.11        9.65      0.25 o
   4 -10   3       41.33       41.05      0.57 o
   5 -10   3        0.11        0.47      0.25 o
   6 -10   3       47.02       42.53      2.77 o
   7 -10   3       12.91       12.97      0.22 o
  -5  -9   3        1.06        2.06      0.24 o
  -4  -9   3       82.71       89.46      5.94 o
  -3  -9   3       20.78       24.81      0.69 o
  -2  -9   3        5.65        4.30      0.50 o
  -1  -9   3      215.48      228.89      1.46 o
   0  -9   3      129.40      103.19      4.64 o
   1  -9   3       18.38       13.56      0.48 o
   2  -9   3        1.23        0.55      0.30 o
   3  -9   3      173.28      152.93      0.67 o
   4  -9   3       62.36       54.07      0.43 o
   5  -9   3      445.29      397.49      3.33 o
   6  -9   3      161.45      161.25      2.96 o
   7  -9   3       21.47       26.02      0.37 o
   8  -9   3        3.30        3.14      0.90 o
  -6  -8   3      115.76      134.01      5.69 o
  -5  -8   3        0.30        0.44      0.27 o
  -4  -8   3       89.34       88.82      4.08 o
  -3  -8   3      133.52      134.03      0.74 o
  -2  -8   3      113.26      114.03      2.60 o
  -1  -8   3        4.39        6.27      0.42 o
   0  -8   3      249.62      273.51     12.77 o
   1  -8   3      111.97       93.48      1.36 o
   2  -8   3        1.38        0.90      0.30 o
   3  -8   3      352.98      340.69      7.27 o
   4  -8   3      180.18      173.35      1.48 o
   5  -8   3       12.10        7.28      0.41 o
   6  -8   3       41.87       40.84      0.69 o
   7  -8   3        0.97        0.80      0.26 o
   8  -8   3       13.71       14.28      0.54 o
  -7  -7   3       24.93       30.65      2.19 o
  -6  -7   3      154.65      164.24      9.25 o
  -5  -7   3        1.95        1.27      0.30 o
  -4  -7   3       94.20       83.37      2.98 o
  -3  -7   3       18.31       15.12      0.43 o
  -2  -7   3      845.89      846.58      3.69 o
  -1  -7   3      186.11      169.30      1.48 o
   0  -7   3       13.37       13.00      1.23 o
   1  -7   3      692.33      623.13     24.13 o
   2  -7   3       93.65       75.81      1.06 o
   3  -7   3       31.13       29.06      1.72 o
   4  -7   3        9.88        9.73      0.32 o
   5  -7   3       80.43       74.44      1.27 o
   6  -7   3       25.35       19.99      0.58 o
   7  -7   3       25.21       25.15      1.05 o
   8  -7   3       19.18       21.13      0.32 o
  -7  -6   3        0.57        0.48      0.22 o
  -6  -6   3        3.80        3.57      0.76 o
  -5  -6   3       26.00       24.56      1.24 o
  -4  -6   3      229.04      215.61      5.49 o
  -3  -6   3       86.35       96.10      2.33 o
  -2  -6   3       36.44       26.76      0.90 o
  -1  -6   3       97.78      114.63      1.04 o
   0  -6   3      419.33      413.05      2.84 o
   1  -6   3      360.18      356.61      5.75 o
   2  -6   3     1435.29     1317.63     33.02 o
   3  -6   3      800.46      884.18      9.52 o
   4  -6   3       11.17       19.43      0.75 o
   5  -6   3       32.56       31.90      0.77 o
   6  -6   3        0.00        0.42      0.24 o
   7  -6   3        7.61        9.49      0.92 o
   8  -6   3        4.69        3.82      0.36 o
  -8  -5   3       10.21       11.50      0.36 o
  -7  -5   3       73.45       70.12      2.92 o
  -6  -5   3       31.05       28.39      0.41 o
  -5  -5   3        0.33        0.61      0.27 o
  -4  -5   3      175.19      176.60      1.76 o
  -3  -5   3       23.39       14.54      1.31 o
  -2  -5   3      173.00      173.04      1.30 o
  -1  -5   3        1.99        2.91      0.38 o
   0  -5   3     3071.17     3020.89     13.01 o
   1  -5   3      110.20      140.17      1.70 o
   2  -5   3       32.09       40.08      0.58 o
   3  -5   3        1.71        1.04      0.88 o
   4  -5   3       18.18       21.90      1.38 o
   5  -5   3       25.19       26.56      0.34 o
   6  -5   3       23.69       21.50      0.74 o
   7  -5   3       54.83       56.28      2.79 o
   8  -5   3        0.13        0.10      0.23 o
  -8  -4   3      144.44      128.89      0.96 o
  -7  -4   3       43.01       32.11      0.74 o
  -6  -4   3       18.24       15.50      0.50 o
  -5  -4   3      156.39      138.75      2.38 o
  -4  -4   3        0.06        1.32      1.54 o
  -3  -4   3     1001.42      944.29      9.76 o
  -2  -4   3     1866.50     1993.49      9.04 o
  -1  -4   3     2391.15     2630.22      7.80 o
   0  -4   3       20.25       21.59      0.58 o
   1  -4   3       17.37       25.75      0.58 o
   2  -4   3       80.68       62.97      1.25 o
   3  -4   3       21.43       36.31      0.75 o
   4  -4   3       13.44        7.13      0.40 o
   5  -4   3       38.99       43.89      0.44 o
   6  -4   3        3.46        2.08      0.28 o
   7  -4   3       21.99       18.01      0.52 o
   8  -4   3        0.96        0.92      0.36 o
  -8  -3   3        2.77        5.09      0.71 o
  -7  -3   3       32.19       33.73      0.99 o
  -6  -3   3       14.41       11.81      0.28 o
  -5  -3   3      487.47      488.55      1.99 o
  -4  -3   3      147.86      156.39      3.52 o
  -3  -3   3      325.56      360.94     12.17 o
  -2  -3   3       55.61       50.38      0.55 o
  -1  -3   3      908.06      981.59      5.13 o
   0  -3   3      459.75      491.32      1.78 o
   1  -3   3      395.87      466.82      1.61 o
   2  -3   3      279.71      292.38      1.24 o
   3  -3   3      120.82      141.71      1.01 o
   4  -3   3       40.01       47.46      2.39 o
   5  -3   3        5.10        4.86      0.23 o
   6  -3   3       17.80       12.56      0.36 o
   7  -3   3        8.25        6.85      0.30 o
   8  -3   3       38.46       42.79      0.69 o
  -9  -2   3       24.79       28.89      2.14 o
  -8  -2   3       36.40       38.34      0.46 o
  -7  -2   3       99.17       95.16      0.62 o
  -6  -2   3       84.62       66.67      0.77 o
  -5  -2   3       47.62       50.16      0.68 o
  -4  -2   3       92.68       85.65      1.18 o
  -3  -2   3      177.99      191.14      5.42 o
  -2  -2   3        6.30        3.89      1.20 o
  -1  -2   3      267.00      266.88      3.99 o
   0  -2   3       50.75       57.87      0.95 o
   1  -2   3       47.82       35.41      0.43 o
   2  -2   3      465.52      512.22     17.05 o
   3  -2   3       75.64       64.28      0.73 o
   4  -2   3       88.61      104.52      8.57 o
   5  -2   3       72.65       71.36      0.84 o
   6  -2   3       73.79       79.29      0.57 o
   7  -2   3      200.45      202.94      3.40 o
   8  -2   3       43.22       50.61      0.74 o
  -9  -1   3        1.83        2.27      0.51 o
  -8  -1   3        0.31        0.40      0.25 o
  -7  -1   3       10.65       11.70      0.29 o
  -6  -1   3       29.30       21.91      0.29 o
  -5  -1   3      224.15      224.85      7.05 o
  -4  -1   3      547.84      547.87      4.62 o
  -3  -1   3      462.29      441.90      6.00 o
  -2  -1   3      290.83      299.11      2.39 o
  -1  -1   3     1220.13     1168.38     39.49 o
   0  -1   3      231.75      252.11      2.84 o
   1  -1   3      101.75       98.46      2.80 o
   2  -1   3        2.96        1.55      0.24 o
   3  -1   3       46.08       57.65      1.59 o
   4  -1   3        9.91       14.01      0.43 o
   5  -1   3       79.55       78.07      0.84 o
   6  -1   3      123.89      142.12      2.73 o
   7  -1   3       14.50       14.60      0.40 o
   8  -1   3       19.69       21.46      1.63 o
  -9   0   3        3.39        2.21      1.40 o
  -8   0   3       89.22       79.74      0.64 o
  -7   0   3      111.81       99.63      0.61 o
  -6   0   3      415.08      412.58     24.44 o
  -5   0   3      136.19      153.55      1.47 o
  -4   0   3      507.73      552.44     19.09 o
  -3   0   3        7.48        4.47      0.66 o
  -2   0   3     2292.93     2034.71      6.21 o
  -1   0   3      114.30      133.93      1.02 o
   0   0   3      697.27      591.38     27.29 o
   1   0   3     1438.57     1441.95      2.77 o
   2   0   3       48.36       74.53      2.63 o
   3   0   3     1192.68     1269.68     42.99 o
   4   0   3      112.35      121.30      4.07 o
   5   0   3        9.56        8.66      0.34 o
   6   0   3       10.66       11.70      0.37 o
   7   0   3        1.16        0.71      0.27 o
   8   0   3       11.05       15.44      2.62 o
 -10   1   3        2.14        2.54      0.30 o
  -9   1   3       29.45       29.55      0.52 o
  -8   1   3        2.79        2.83      0.20 o
  -7   1   3        0.74        0.72      0.29 o
  -6   1   3      292.47      297.32      2.05 o
  -5   1   3        3.05        3.19      0.61 o
  -4   1   3      692.90      674.89      2.09 o
  -3   1   3      357.04      463.60     10.95 o
  -2   1   3      238.41      201.56      1.87 o
  -1   1   3      141.84      151.93      6.90 o
   0   1   3       21.24       24.29      0.71 o
   1   1   3      140.06      151.03      4.05 o
   2   1   3     1179.46     1177.49     63.60 o
   3   1   3      457.91      558.91     23.91 o
   4   1   3      217.60      219.81      6.52 o
   5   1   3      129.88      148.50      1.69 o
   6   1   3       12.81       10.60      0.32 o
   7   1   3        0.04        0.08      0.27 o
   8   1   3        3.44        4.85      0.35 o
 -10   2   3        1.46        1.37      0.31 o
  -9   2   3        9.06        6.95      0.29 o
  -8   2   3        2.25        1.87      0.22 o
  -7   2   3      863.57      874.81     52.25 o
  -6   2   3       23.61       22.17      0.67 o
  -5   2   3      226.49      242.45      1.64 o
  -4   2   3        8.48       13.83      0.45 o
  -3   2   3      700.53      778.30      3.89 o
  -2   2   3      849.25      864.39      3.79 o
  -1   2   3       24.11       17.91      1.91 o
   0   2   3     3673.38     3718.58    155.03 o
   1   2   3        0.25       21.60      9.92 o
   2   2   3     1421.80     1495.73     39.90 o
   3   2   3      349.33      359.46     13.82 o
   4   2   3        4.77        5.07      0.39 o
   5   2   3        0.28        0.88      0.23 o
   6   2   3        5.81        4.83      0.28 o
   7   2   3        6.25        5.52      0.40 o
 -10   3   3       15.28       17.82      0.30 o
  -9   3   3       29.93       26.94      0.78 o
  -8   3   3       62.29       63.04      1.19 o
  -7   3   3       27.64       24.15      1.79 o
  -6   3   3      239.78      242.26      1.85 o
  -5   3   3      434.09      460.01      9.80 o
  -4   3   3      676.05      747.65      8.68 o
  -3   3   3      811.61      798.34      1.93 o
  -2   3   3       47.54       30.72      0.35 o
  -1   3   3     1473.19     1571.53      2.36 o
   0   3   3     2294.90     2240.96     58.37 o
   1   3   3     1861.22     2285.21     19.89 o
   2   3   3        0.24        0.73      0.20 o
   3   3   3       51.55       60.62      0.64 o
   4   3   3       49.47       54.10      0.53 o
   5   3   3        1.24        1.74      0.37 o
   6   3   3        0.04        3.02      2.22 o
   7   3   3       21.34       21.42      0.50 o
 -10   4   3       11.90       15.18      0.29 o
  -9   4   3        5.14        6.26      0.41 o
  -8   4   3       52.92       49.25      0.67 o
  -7   4   3        0.02        1.82      0.71 o
  -6   4   3       71.06       71.65      1.10 o
  -5   4   3       21.02       24.40      2.98 o
  -4   4   3        1.60        1.85      0.29 o
  -3   4   3     1567.86     1678.27      5.46 o
  -2   4   3      159.26      171.45      3.79 o
  -1   4   3        3.29        1.35      0.25 o
   0   4   3      152.53      155.34      1.70 o
   1   4   3      242.91      241.60      4.04 o
   2   4   3       41.52       40.01      0.53 o
   3   4   3      112.01      101.72      3.01 o
   4   4   3       19.02       22.25      0.36 o
   5   4   3        2.29        1.14      0.31 o
   6   4   3        7.72        6.82      0.38 o
   7   4   3       11.68        9.57      0.37 o
 -10   5   3        6.52        5.83      0.44 o
  -9   5   3        3.67        3.88      0.37 o
  -8   5   3        0.90        0.89      0.35 o
  -7   5   3       26.87       24.37      0.50 o
  -6   5   3       14.20       12.20      0.39 o
  -5   5   3      386.98      371.19      3.57 o
  -4   5   3     1911.49     1937.91      6.62 o
  -3   5   3        1.07        1.48      0.38 o
  -2   5   3       85.06       95.48      4.20 o
  -1   5   3       11.55        6.29      0.48 o
   0   5   3       15.02       14.99      0.30 o
   1   5   3       18.60       16.85      0.64 o
   2   5   3       62.41       53.58      1.10 o
   3   5   3      133.92      120.04      2.03 o
   4   5   3      208.38      179.22      0.86 o
   5   5   3        3.78        1.43      0.27 o
   6   5   3        2.82        1.80      0.30 o
 -10   6   3        3.50        4.95      0.21 o
  -9   6   3        0.68        0.20      0.34 o
  -8   6   3       20.20       23.43      1.36 o
  -7   6   3       51.91       55.88      1.85 o
  -6   6   3      236.77      236.63      1.19 o
  -5   6   3      390.24      444.17      2.24 o
  -4   6   3        2.09        2.66      0.51 o
  -3   6   3        5.87       14.62      0.46 o
  -2   6   3      102.24      123.65      1.51 o
  -1   6   3      286.67      278.66     16.35 o
   0   6   3       27.10       27.62      0.52 o
   1   6   3       11.15        8.55      0.53 o
   2   6   3      100.16       94.78      1.12 o
   3   6   3       44.60       46.79      0.51 o
   4   6   3       15.22       11.79      0.37 o
   5   6   3        0.04        0.27      0.35 o
   6   6   3        0.43        0.42      0.23 o
  -9   7   3        0.16       -0.03      0.33 o
  -8   7   3       16.36       15.44      0.54 o
  -7   7   3       19.07       16.55      0.57 o
  -6   7   3      457.10      460.82      8.03 o
  -5   7   3      104.23      105.66      1.33 o
  -4   7   3       93.05       88.05      2.50 o
  -3   7   3       64.37       61.39      1.79 o
  -2   7   3       42.59       45.21      0.80 o
  -1   7   3       17.76       13.76      4.55 o
   0   7   3      184.86      178.60     17.13 o
   1   7   3      203.98      184.40      0.93 o
   2   7   3        2.30        1.94      0.22 o
   3   7   3       47.84       43.72      0.66 o
   4   7   3        0.32        0.85      0.24 o
   5   7   3        0.15       -0.09      0.33 o
  -9   8   3        7.43        9.81      0.39 o
  -8   8   3       40.56       40.10      0.70 o
  -7   8   3       81.69       80.04      4.84 o
  -6   8   3       43.09       40.49      0.55 o
  -5   8   3      122.95      104.54      4.39 o
  -4   8   3        8.97        8.36      0.43 o
  -3   8   3        5.02        4.74      0.52 o
  -2   8   3      296.40      281.73     10.49 o
  -1   8   3        0.50        0.83      0.38 o
   0   8   3        0.52        2.43      0.24 o
   1   8   3      385.47      324.27      1.48 o
   2   8   3       31.57       26.05      0.52 o
   3   8   3       16.18       14.81      0.63 o
   4   8   3        5.07        6.93      0.30 o
   5   8   3       25.04       26.92      0.50 o
  -9   9   3       12.46       11.69      0.37 o
  -8   9   3        2.96        2.21      0.40 o
  -7   9   3       57.01       61.36      0.89 o
  -6   9   3      182.62      171.37      2.59 o
  -5   9   3      494.42      450.94      2.38 o
  -4   9   3      284.55      243.39      1.78 o
  -3   9   3       67.00       60.89      5.27 o
  -2   9   3      141.71      141.33      3.44 o
  -1   9   3      376.79      331.36      3.22 o
   0   9   3       60.51       57.29      0.71 o
   1   9   3        6.02        7.57      1.10 o
   2   9   3       19.52       17.90      0.41 o
   3   9   3       26.27       21.06      0.39 o
   4   9   3       20.64       31.11      0.54 o
  -8  10   3       39.71       33.86      0.61 o
  -7  10   3       42.61       43.06      0.75 o
  -6  10   3        0.48        0.07      0.28 o
  -5  10   3       31.78       33.03      1.42 o
  -4  10   3       14.33       12.18      0.58 o
  -3  10   3       48.71       48.05      3.58 o
  -2  10   3      154.95      152.92      1.12 o
  -1  10   3        0.31        1.89      0.35 o
   0  10   3        1.83        2.60      0.35 o
   1  10   3       90.22       81.88      1.02 o
   2  10   3       57.48       78.66     10.21 o
   3  10   3      151.70      186.47     12.00 o
  -8  11   3        4.23        3.13      0.31 o
  -7  11   3        1.15        0.99      0.41 o
  -6  11   3        5.17        5.94      0.31 o
  -5  11   3       41.87       41.19      2.86 o
  -4  11   3       56.80       46.97      0.93 o
  -3  11   3        2.02        2.08      0.46 o
  -2  11   3       11.69        7.26      0.41 o
  -1  11   3       84.59       83.10      4.54 o
   0  11   3       16.48       13.86      0.53 o
   1  11   3        6.15        5.26      0.41 o
   2  11   3        0.92        3.39      0.32 o
  -6  12   3       13.91       13.77      0.39 o
  -5  12   3        0.48        1.27      0.37 o
  -4  12   3       48.00       53.74      0.91 o
  -3  12   3        2.55        1.30      0.42 o
  -2  12   3      183.49      194.61      1.46 o
  -1  12   3       35.88       40.42      0.90 o
   0  12   3        0.10        0.99      0.31 o
   1  12   3       16.62       23.64      0.40 o
  -5  13   3        5.04        7.39      0.31 o
  -4  13   3       44.07       59.43      0.71 o
  -3  13   3        0.96        0.92      0.30 o
  -2  13   3        2.23        2.62      0.27 o
   0 -13   4       82.58      100.66      0.69 o
   1 -13   4       16.26       13.49      0.38 o
   2 -13   4       11.11       11.70      0.24 o
   3 -13   4        0.05        0.32      0.39 o
   4 -13   4       22.47       23.06      0.31 o
  -1 -12   4        3.87        3.47      0.30 o
   0 -12   4        1.66        3.17      0.33 o
   1 -12   4        6.24        3.53      0.35 o
   2 -12   4       25.35       24.25      0.54 o
   3 -12   4       40.37       37.81      1.59 o
   4 -12   4       60.57       64.36      0.63 o
   5 -12   4       36.19       37.10      0.44 o
  -3 -11   4       13.66       15.82      0.39 o
  -2 -11   4       17.73       18.80      0.41 o
  -1 -11   4       90.93      104.67      1.01 o
   0 -11   4       97.06       82.89      0.96 o
   1 -11   4       90.94       97.74      0.83 o
   2 -11   4        0.66        1.08      0.26 o
   3 -11   4        2.97        2.09      0.42 o
   4 -11   4       23.06       26.04      0.40 o
   5 -11   4       14.93       17.17      1.48 o
   6 -11   4        4.19        4.33      0.20 o
  -5 -10   4       10.36       11.56      0.31 o
  -4 -10   4        6.55        7.32      0.39 o
  -3 -10   4      293.80      299.13      1.62 o
  -2 -10   4       29.28       23.34      0.35 o
  -1 -10   4       44.92       55.25      0.70 o
   0 -10   4        2.48        1.42      0.30 o
   1 -10   4       37.26       28.48      0.56 o
   2 -10   4       70.31       77.64      1.12 o
   3 -10   4       25.33       29.74      0.58 o
   4 -10   4        8.55        7.14      0.28 o
   5 -10   4       16.27       14.17      0.34 o
   6 -10   4        5.26        3.66      0.24 o
   7 -10   4       38.28       43.24      1.71 o
  -5  -9   4       98.53      105.48      3.59 o
  -4  -9   4        1.46        1.78      0.35 o
  -3  -9   4       50.85       57.94      3.39 o
  -2  -9   4        0.06        1.40      0.33 o
  -1  -9   4      132.71      105.62      0.89 o
   0  -9   4       52.18       49.31      1.30 o
   1  -9   4      539.57      482.63      7.18 o
   2  -9   4       20.20       16.71      0.81 o
   3  -9   4        0.41        0.82      0.24 o
   4  -9   4       58.91       47.48      0.43 o
   5  -9   4        0.56        1.16      0.21 o
   6  -9   4        0.56        1.05      0.21 o
   7  -9   4       11.10        9.76      0.26 o
  -6  -8   4        8.65       11.44      0.32 o
  -5  -8   4        9.41       12.41      0.78 o
  -4  -8   4       26.73       31.67      0.39 o
  -3  -8   4       57.32       41.60      1.53 o
  -2  -8   4      260.49      260.15      1.30 o
  -1  -8   4      489.40      435.89      4.34 o
   0  -8   4        5.60        5.88      0.36 o
   1  -8   4      232.42      244.86      9.23 o
   2  -8   4       85.72       95.77      0.74 o
   3  -8   4       91.80       90.64      1.32 o
   4  -8   4        0.63        0.89      0.21 o
   5  -8   4        2.00        2.08      0.28 o
   6  -8   4        1.19        1.49      0.24 o
   7  -8   4        1.02        1.13      0.23 o
   8  -8   4       43.01       47.13      0.42 o
  -7  -7   4        1.97        0.17      0.20 o
  -6  -7   4       23.13       20.43      0.39 o
  -5  -7   4       11.16       13.66      0.76 o
  -4  -7   4      263.91      297.13      1.29 o
  -3  -7   4       88.81       86.18      0.88 o
  -2  -7   4      132.82      165.48      0.89 o
  -1  -7   4      324.07      309.87     13.41 o
   0  -7   4      217.52      216.41     11.24 o
   1  -7   4      226.75      207.57      3.60 o
   2  -7   4       62.85       55.26      1.02 o
   3  -7   4       13.85       10.88      0.26 o
   4  -7   4       51.00       42.43      0.39 o
   5  -7   4        9.38       11.42      0.38 o
   6  -7   4       12.39       18.69      0.33 o
   7  -7   4       28.09       28.21      1.57 o
   8  -7   4        0.01        0.47      0.18 o
  -7  -6   4        0.36        0.19      0.28 o
  -6  -6   4       44.57       50.04      3.23 o
  -5  -6   4       19.85       13.16      0.46 o
  -4  -6   4       43.19       59.31      0.55 o
  -3  -6   4       15.64       27.23      2.38 o
  -2  -6   4      256.78      233.40      3.69 o
  -1  -6   4        0.00        1.65      0.85 o
   0  -6   4      488.14      523.60     16.42 o
   1  -6   4       16.44       15.08      0.41 o
   2  -6   4      161.14      169.71      3.13 o
   3  -6   4       15.33       16.14      0.62 o
   4  -6   4       12.30       11.22      0.32 o
   5  -6   4        0.48        0.06      0.27 o
   6  -6   4       43.07       38.61      0.52 o
   7  -6   4       19.91       15.51      0.51 o
   8  -6   4        2.42        1.88      0.20 o
  -8  -5   4        8.41        7.98      0.35 o
  -7  -5   4        0.99        0.42      0.22 o
  -6  -5   4       14.53       10.58      0.39 o
  -5  -5   4      566.95      511.34      5.57 o
  -4  -5   4        0.83        2.78      0.48 o
  -3  -5   4       18.36       20.01      0.83 o
  -2  -5   4      271.60      283.75      4.99 o
  -1  -5   4      187.13      239.00      1.97 o
   0  -5   4       59.99       50.30      1.38 o
   1  -5   4      104.40      106.12      1.30 o
   2  -5   4       85.89       83.96      1.41 o
   3  -5   4      216.80      259.53     11.22 o
   4  -5   4       23.04       17.22      0.74 o
   5  -5   4        8.61        6.74      0.30 o
   6  -5   4       14.38        8.76      0.36 o
   7  -5   4        4.53        4.31      0.30 o
   8  -5   4        0.42       -0.10      0.20 o
  -8  -4   4       15.92       16.41      1.00 o
  -7  -4   4      252.20      234.80      0.95 o
  -6  -4   4       11.58        9.75      0.37 o
  -5  -4   4       70.21       69.27      0.57 o
  -4  -4   4        0.72        1.79      0.60 o
  -3  -4   4        3.84        4.94      0.46 o
  -2  -4   4      128.06      128.54      2.38 o
  -1  -4   4        8.51       14.03      0.46 o
   0  -4   4       24.62       36.82      0.49 o
   1  -4   4        5.95       11.77      0.97 o
   2  -4   4      308.57      354.83      1.93 o
   3  -4   4       26.97       37.60      2.42 o
   4  -4   4       13.90       21.23      0.79 o
   5  -4   4        0.24        0.85      0.25 o
   6  -4   4        0.03        0.14      0.31 o
   7  -4   4        0.16       -0.19      0.28 o
   8  -4   4        4.08        4.85      0.72 o
  -8  -3   4       72.56       76.60      1.13 o
  -7  -3   4      158.41      143.37      2.41 o
  -6  -3   4       44.01       36.78      0.88 o
  -5  -3   4       85.33       82.04      9.18 o
  -4  -3   4        3.98        4.32      0.39 o
  -3  -3   4     1329.33     1577.05     25.80 o
  -2  -3   4      284.68      336.27      1.67 o
  -1  -3   4      616.17      692.89      7.26 o
   0  -3   4      289.44      292.78      3.61 o
   1  -3   4      237.95      327.67      2.19 o
   2  -3   4      140.17       94.68      5.09 o
   3  -3   4      311.25      360.75      3.13 o
   4  -3   4       34.99       44.65      2.23 o
   5  -3   4       24.03       19.07      0.42 o
   6  -3   4       11.82       10.12      0.32 o
   7  -3   4        1.61        1.43      0.30 o
   8  -3   4        5.24        4.25      0.36 o
  -9  -2   4        4.04        7.03      1.58 o
  -8  -2   4       24.43       18.76      0.31 o
  -7  -2   4      103.13       97.37      0.53 o
  -6  -2   4       52.53       47.50      0.59 o
  -5  -2   4      516.34      491.52      9.22 o
  -4  -2   4       33.16       47.72      1.47 o
  -3  -2   4     1011.96     1004.36      2.70 o
  -2  -2   4      135.42      134.00      1.45 o
  -1  -2   4       93.85       81.96      2.73 o
   0  -2   4     1520.28     1551.77      3.85 o
   1  -2   4     1104.07     1164.95      2.48 o
   2  -2   4      405.31      492.59      2.39 o
   3  -2   4      138.62      129.33      2.31 o
   4  -2   4      130.12      155.52      1.61 o
   5  -2   4       12.78       13.01      0.52 o
   6  -2   4       19.47       16.91      0.43 o
   7  -2   4       17.79       18.50      0.41 o
   8  -2   4        0.09       -0.14      0.34 o
  -9  -1   4        6.77        7.50      0.30 o
  -8  -1   4       70.84       61.65      0.65 o
  -7  -1   4       46.22       48.47      0.44 o
  -6  -1   4      284.43      279.34      0.97 o
  -5  -1   4      276.72      281.64      7.51 o
  -4  -1   4      141.55      132.22      1.66 o
  -3  -1   4       66.11       53.47      3.53 o
  -2  -1   4       36.34       36.72      0.62 o
  -1  -1   4     3339.12     3324.10     12.69 o
   0  -1   4     2204.95     2497.87      3.17 o
   1  -1   4     2431.97     2260.49      4.22 o
   2  -1   4      705.25      693.10      2.24 o
   3  -1   4       17.62       10.44      0.44 o
   4  -1   4       19.43       22.31      0.65 o
   5  -1   4        4.12        2.87      0.33 o
   6  -1   4        4.53        4.97      0.28 o
   7  -1   4       14.64       16.61      0.51 o
   8  -1   4        2.09        6.88      0.37 o
  -9   0   4        0.73        0.50      0.35 o
  -8   0   4       87.53       82.86      1.07 o
  -7   0   4       70.54       65.13      0.67 o
  -6   0   4      370.49      381.37      2.44 o
  -5   0   4      140.54      134.72      4.35 o
  -4   0   4      281.64      245.75      1.42 o
  -3   0   4        0.36        1.21      0.22 o
  -2   0   4     1215.97     1198.07      4.17 o
  -1   0   4     1534.54     1414.79     10.65 o
   0   0   4      283.00      280.65      4.98 o
   1   0   4       29.33       39.44      0.62 o
   2   0   4       44.06       74.64      3.37 o
   3   0   4      243.48      252.34      2.26 o
   4   0   4       28.20       31.16      1.72 o
   5   0   4        5.05        3.13      0.32 o
   6   0   4        8.86        9.29      0.36 o
   7   0   4        8.63        6.72      0.52 o
 -10   1   4        3.03        3.15      0.35 o
  -9   1   4       27.38       21.88      0.64 o
  -8   1   4        0.93        0.40      0.27 o
  -7   1   4       18.39       19.94      0.36 o
  -6   1   4       37.46       34.49      0.58 o
  -5   1   4       24.80       27.06      0.57 o
  -4   1   4      458.65      441.15      3.10 o
  -3   1   4      458.18      479.47      1.66 o
  -2   1   4      378.73      419.56      2.35 o
  -1   1   4        0.48        2.40      0.18 o
   0   1   4      222.64      205.80      7.84 o
   1   1   4      402.42      487.73     26.37 o
   2   1   4      560.69      535.56     30.31 o
   3   1   4        1.59        2.42      0.40 o
   4   1   4        4.41        3.33      0.28 o
   5   1   4        8.90        7.89      0.39 o
   6   1   4        7.25        4.91      0.34 o
   7   1   4        4.34       14.67      7.31 o
 -10   2   4       22.73       23.23      2.28 o
  -9   2   4       22.57       24.70      0.57 o
  -8   2   4       41.28       34.66      0.62 o
  -7   2   4        2.18        3.39      0.74 o
  -6   2   4       18.89       18.13      0.65 o
  -5   2   4      622.61      624.83      9.40 o
  -4   2   4     1102.56     1167.82      2.94 o
  -3   2   4     2159.26     2420.24      6.97 o
  -2   2   4      329.47      324.53      1.28 o
  -1   2   4       10.49       14.87      0.49 o
   0   2   4      279.52      274.90      9.40 o
   1   2   4       34.03       42.81      2.60 o
   2   2   4       25.98       21.42      1.05 o
   3   2   4       41.25       58.95      2.72 o
   4   2   4        6.52        4.55      0.25 o
   5   2   4       12.94        9.13      0.30 o
   6   2   4        5.04        5.22      0.47 o
   7   2   4        1.24        1.63      0.33 o
 -10   3   4       17.41       18.10      0.41 o
  -9   3   4       47.03       54.70      1.82 o
  -8   3   4       19.46       17.96      0.59 o
  -7   3   4        7.70        5.00      0.33 o
  -6   3   4       37.07       29.12      0.78 o
  -5   3   4     1033.84     1092.68      4.69 o
  -4   3   4       44.83       46.59      0.57 o
  -3   3   4      210.25      255.42      4.45 o
  -2   3   4      251.39      263.82      6.09 o
  -1   3   4        5.77        7.33      0.27 o
   0   3   4        7.61       14.50      0.38 o
   1   3   4       25.92       28.15      1.33 o
   2   3   4        2.86        2.49      0.31 o
   3   3   4       14.54       12.66      1.51 o
   4   3   4       71.02       62.04      0.52 o
   5   3   4      107.04      103.55      3.03 o
   6   3   4        2.47        1.80      0.23 o
   7   3   4        1.26        1.03      0.30 o
 -10   4   4        2.21        3.48      0.22 o
  -9   4   4        3.15        2.77      0.49 o
  -8   4   4      276.22      265.09      6.65 o
  -7   4   4      642.60      606.69      1.79 o
  -6   4   4      360.87      388.82     21.52 o
  -5   4   4      274.71      297.35      8.82 o
  -4   4   4      593.37      605.89     10.65 o
  -3   4   4        0.22        2.31      0.58 o
  -2   4   4       29.83       29.76      1.28 o
  -1   4   4     1070.30     1085.32     12.09 o
   0   4   4      552.47      683.25     10.00 o
   1   4   4       27.10       44.46      6.47 o
   2   4   4       27.68       26.50      0.49 o
   3   4   4        0.27        0.31      0.22 o
   4   4   4       48.03       37.40      0.54 o
   5   4   4       56.11       48.32      5.27 o
   6   4   4       30.80       30.86      0.38 o
 -10   5   4       40.04       51.45      0.82 o
  -9   5   4        3.63        2.20      0.36 o
  -8   5   4       70.93       68.83      3.93 o
  -7   5   4      246.57      226.24      3.91 o
  -6   5   4       50.40       42.86      0.53 o
  -5   5   4        1.41        2.95      0.55 o
  -4   5   4       13.15       12.36      0.87 o
  -3   5   4      631.24      631.15     11.78 o
  -2   5   4      164.20      178.16      3.34 o
  -1   5   4       18.37       17.48      0.88 o
   0   5   4      407.26      418.07      3.13 o
   1   5   4        0.43        2.30      0.81 o
   2   5   4       53.42       47.97      0.47 o
   3   5   4       21.50       18.94      0.36 o
   4   5   4       69.03       51.25      2.32 o
   5   5   4        0.22        0.59      0.33 o
   6   5   4       18.34       22.35      0.45 o
 -10   6   4       31.04       37.90      0.73 o
  -9   6   4       44.41       42.87      0.63 o
  -8   6   4        0.56        1.06      0.42 o
  -7   6   4        1.40        1.64      0.40 o
  -6   6   4       44.14       47.50      1.82 o
  -5   6   4      356.24      366.94      1.66 o
  -4   6   4      210.71      238.46      6.30 o
  -3   6   4      158.72      156.22      5.24 o
  -2   6   4        1.09        5.09      0.42 o
  -1   6   4       11.71       18.05      2.45 o
   0   6   4       14.96       17.43      0.48 o
   1   6   4      324.66      307.25      1.25 o
   2   6   4      391.44      289.96      1.32 o
   3   6   4       36.29       29.70      0.43 o
   4   6   4       74.57       74.22      4.45 o
   5   6   4        2.86        1.97      0.35 o
  -9   7   4        0.32        0.69      0.33 o
  -8   7   4       33.93       36.01      0.65 o
  -7   7   4        8.05        6.38      1.18 o
  -6   7   4       41.08       40.32      0.71 o
  -5   7   4       64.93       67.44      0.73 o
  -4   7   4      259.20      278.95      1.59 o
  -3   7   4       21.29       23.65      1.66 o
  -2   7   4       85.93       82.04      3.40 o
  -1   7   4      287.31      280.85      2.03 o
   0   7   4      136.34      125.87      4.99 o
   1   7   4       71.88       70.79      0.69 o
   2   7   4       14.89       16.97      0.40 o
   3   7   4       28.37       30.78      0.49 o
   4   7   4        7.82        8.27      0.68 o
   5   7   4        7.37        9.96      0.46 o
  -9   8   4       14.31       15.99      0.44 o
  -8   8   4        3.50        2.09      0.37 o
  -7   8   4       93.74       92.71      1.01 o
  -6   8   4       15.79       13.30      0.35 o
  -5   8   4        6.95        8.26      0.31 o
  -4   8   4      275.92      261.40      9.63 o
  -3   8   4      330.41      329.53     21.76 o
  -2   8   4       99.89       98.36      0.71 o
  -1   8   4      169.00      140.19      1.33 o
   0   8   4       17.77       17.51      0.44 o
   1   8   4       15.34       16.39      0.36 o
   2   8   4       34.29       37.81      0.51 o
   3   8   4       68.36       69.64      0.62 o
   4   8   4       38.55       38.28      0.65 o
  -9   9   4        0.52        0.04      0.31 o
  -8   9   4       62.34       67.96      0.81 o
  -7   9   4       71.37       69.02      0.89 o
  -6   9   4        0.75        0.90      0.26 o
  -5   9   4        0.09        0.44      0.57 o
  -4   9   4       21.44       22.23      0.87 o
  -3   9   4       92.26       98.59      7.71 o
  -2   9   4      457.47      427.99      2.55 o
  -1   9   4      242.72      204.39      5.06 o
   0   9   4      358.45      319.28      4.28 o
   1   9   4       20.77       16.45      0.77 o
   2   9   4       21.15       23.91      1.30 o
   3   9   4        1.32        1.41      0.24 o
  -8  10   4        1.80        0.76      0.35 o
  -7  10   4       23.32       24.71      0.60 o
  -6  10   4       77.98       69.21      3.97 o
  -5  10   4       27.74       32.36      1.07 o
  -4  10   4       53.40       47.97      0.89 o
  -3  10   4      201.34      234.42      1.30 o
  -2  10   4      179.04      178.24      1.96 o
  -1  10   4       19.20       19.39      0.82 o
   0  10   4       38.89       37.06      0.73 o
   1  10   4        4.59        3.73      0.40 o
   2  10   4       10.45       10.40      0.43 o
  -7  11   4       28.18       31.05      0.57 o
  -6  11   4       66.31       63.78      2.64 o
  -5  11   4      205.07      199.52      1.61 o
  -4  11   4      248.42      226.06      1.78 o
  -3  11   4       19.13       22.03      1.32 o
  -2  11   4      126.03      125.79      3.63 o
  -1  11   4       14.77       15.51      1.04 o
   0  11   4       10.66        7.07      0.43 o
   1  11   4        1.24        1.70      0.32 o
  -6  12   4       51.07       56.64      0.63 o
  -5  12   4       76.93       86.70      0.95 o
  -4  12   4       11.13        9.12      0.49 o
  -3  12   4       21.60       21.92      0.60 o
  -2  12   4        0.08        0.13      0.33 o
  -1  12   4        6.29        7.40      0.87 o
   0  12   4       13.83       12.09      0.35 o
  -4  13   4        1.04        2.50      0.28 o
   0 -13   5        8.72        5.88      0.26 o
   1 -13   5        2.33        1.15      0.40 o
   2 -13   5       89.55       97.05      5.46 o
  -1 -12   5        0.41        0.93      0.26 o
   0 -12   5       71.32       68.14      0.74 o
   1 -12   5        1.00        0.66      0.29 o
   2 -12   5       39.75       44.89      2.39 o
   3 -12   5       42.99       42.89      1.71 o
   4 -12   5       26.74       21.02      0.36 o
  -3 -11   5      181.18      220.66      1.01 o
  -2 -11   5       76.60       67.42      0.48 o
  -1 -11   5      127.77      119.48      1.02 o
   0 -11   5      173.98      166.58      1.26 o
   1 -11   5       52.77       41.91      0.69 o
   2 -11   5       11.87       10.01      0.43 o
   3 -11   5       46.91       44.23      0.63 o
   4 -11   5        0.39        0.78      0.20 o
   5 -11   5        3.66        3.02      0.20 o
  -4 -10   5        3.24        1.78      0.32 o
  -3 -10   5       47.76       49.12      0.70 o
  -2 -10   5       45.52       39.53      0.47 o
  -1 -10   5       24.41       32.82      0.63 o
   0 -10   5        3.65        3.63      0.28 o
   1 -10   5        3.53        3.27      0.32 o
   2 -10   5      227.74      218.55      0.87 o
   3 -10   5       30.14       27.51      0.65 o
   4 -10   5       11.79       13.67      0.27 o
   5 -10   5        0.64        0.01      0.19 o
   6 -10   5       68.30       64.82      3.56 o
  -5  -9   5       70.49       84.85      3.38 o
  -4  -9   5        0.63        2.04      0.75 o
  -3  -9   5        1.35        1.93      0.30 o
  -2  -9   5        3.48        0.92      0.24 o
  -1  -9   5      112.99      132.11      1.09 o
   0  -9   5      267.84      242.73      1.27 o
   1  -9   5        0.78        0.56      0.33 o
   2  -9   5        0.74        0.45      0.28 o
   3  -9   5       18.47       17.24      0.41 o
   4  -9   5       66.63       59.14      0.51 o
   5  -9   5      136.98      124.95      1.58 o
   6  -9   5        5.12        6.03      0.21 o
   7  -9   5        5.44        6.27      0.27 o
  -6  -8   5       76.11       82.24      1.95 o
  -5  -8   5        0.01        0.08      0.23 o
  -4  -8   5       40.29       42.12      0.50 o
  -3  -8   5       55.32       64.93      0.68 o
  -2  -8   5        9.69       12.12      1.07 o
  -1  -8   5        3.13        2.05      0.26 o
   0  -8   5       12.94        9.49      0.28 o
   1  -8   5        6.49        5.84      0.27 o
   2  -8   5       44.27       38.15      0.49 o
   3  -8   5      553.42      503.35      2.21 o
   4  -8   5      174.45      155.35      0.69 o
   5  -8   5       21.76       20.94      0.36 o
   6  -8   5       13.08       11.27      0.25 o
   7  -8   5        4.62        4.65      0.22 o
  -7  -7   5       19.96       23.48      0.73 o
  -6  -7   5       89.97       95.81      1.10 o
  -5  -7   5       54.18       51.38      0.46 o
  -4  -7   5        7.59        3.73      0.32 o
  -3  -7   5       86.93       72.68      1.69 o
  -2  -7   5        3.60        4.84      0.50 o
  -1  -7   5       54.72       59.08      1.11 o
   0  -7   5       99.47      105.36      0.96 o
   1  -7   5      574.24      547.13     12.41 o
   2  -7   5      567.99      585.49      1.39 o
   3  -7   5      252.38      259.54      3.19 o
   4  -7   5      143.70      145.98      0.80 o
   5  -7   5        1.04        1.22      0.21 o
   6  -7   5       35.43       32.41      0.51 o
   7  -7   5        2.98        2.72      0.42 o
  -7  -6   5        5.91        4.95      0.20 o
  -6  -6   5       18.88       21.61      0.56 o
  -5  -6   5       78.75       68.10      0.53 o
  -4  -6   5      115.85      114.51      0.89 o
  -3  -6   5        3.23        5.34      0.26 o
  -2  -6   5      208.76      245.49      3.17 o
  -1  -6   5       25.63       33.17      0.50 o
   0  -6   5      438.77      416.51      3.16 o
   1  -6   5      256.83      265.71      1.43 o
   2  -6   5        1.98        2.58      0.47 o
   3  -6   5       65.54       75.28      1.67 o
   4  -6   5       84.77       72.08      0.75 o
   5  -6   5       13.68        9.48      0.24 o
   6  -6   5        0.24        0.66      0.35 o
   7  -6   5       33.60       37.74      0.39 o
  -8  -5   5       36.96       47.08      0.38 o
  -7  -5   5       31.51       30.53      0.71 o
  -6  -5   5        0.67        0.69      0.24 o
  -5  -5   5       31.88       34.10      0.57 o
  -4  -5   5      358.44      323.03      1.51 o
  -3  -5   5       21.31       22.78      0.68 o
  -2  -5   5      442.69      475.16      3.26 o
  -1  -5   5      805.93      850.54      2.90 o
   0  -5   5       13.39       18.70      0.48 o
   1  -5   5       96.85       85.08      1.01 o
   2  -5   5        3.81        6.30      0.55 o
   3  -5   5       10.10       14.92      0.66 o
   4  -5   5        3.53        3.04      0.25 o
   5  -5   5       26.84       34.71      0.38 o
   6  -5   5       28.17       25.24      1.03 o
   7  -5   5        3.01        3.42      0.26 o
  -8  -4   5       24.14       22.35      0.36 o
  -7  -4   5       26.76       32.19      0.71 o
  -6  -4   5      226.39      204.13      1.18 o
  -5  -4   5       35.65       30.84      0.74 o
  -4  -4   5        0.58        1.37      0.45 o
  -3  -4   5      431.37      458.73     45.51 o
  -2  -4   5      380.65      485.89      3.40 o
  -1  -4   5     1345.79     1581.75     25.76 o
   0  -4   5      683.31      730.50     10.31 o
   1  -4   5     1091.65     1164.68      3.53 o
   2  -4   5       43.92       31.38      0.56 o
   3  -4   5      178.20      199.37     14.82 o
   4  -4   5        0.03       -0.03      0.26 o
   5  -4   5       45.17       48.53      0.76 o
   6  -4   5        1.00        0.75      0.25 o
   7  -4   5        0.11        0.11      0.25 o
  -9  -3   5       13.03       21.51      0.41 o
  -8  -3   5        0.72        0.62      0.40 o
  -7  -3   5        3.93        2.15      0.32 o
  -6  -3   5       54.90       54.68      0.52 o
  -5  -3   5      288.21      249.42      2.32 o
  -4  -3   5       17.69       20.87      1.37 o
  -3  -3   5     1339.62     1358.44     82.48 o
  -2  -3   5      723.04      770.57     10.77 o
  -1  -3   5        0.02        2.01      0.65 o
   0  -3   5        6.27        4.82      0.54 o
   1  -3   5        0.60        0.87      0.29 o
   2  -3   5       49.37       57.64      3.48 o
   3  -3   5       10.21       10.07      0.59 o
   4  -3   5      179.13      192.70      1.67 o
   5  -3   5       46.62       46.07      0.57 o
   6  -3   5       11.40        8.59      0.30 o
   7  -3   5        1.08        1.15      0.57 o
  -9  -2   5        0.36        0.95      0.37 o
  -8  -2   5        7.09        6.46      0.39 o
  -7  -2   5       63.52       52.72      1.12 o
  -6  -2   5        2.40        3.36      0.31 o
  -5  -2   5     1138.46     1060.62     39.68 o
  -4  -2   5      494.08      467.46     17.67 o
  -3  -2   5       37.65       44.44      0.92 o
  -2  -2   5       37.34       45.94      1.11 o
  -1  -2   5      112.94       96.58      2.66 o
   0  -2   5      107.40      105.98      1.63 o
   1  -2   5      594.86      561.72      2.58 o
   2  -2   5      986.36     1001.78     17.45 o
   3  -2   5       35.71       28.34      0.74 o
   4  -2   5       12.15       11.81      0.63 o
   5  -2   5        4.38        4.45      0.29 o
   6  -2   5       44.07       38.37      0.79 o
   7  -2   5       94.01       98.16      1.98 o
  -9  -1   5       11.99       13.59      0.93 o
  -8  -1   5       23.81       27.29      0.38 o
  -7  -1   5       14.07       11.78      0.27 o
  -6  -1   5       42.31       44.93      0.65 o
  -5  -1   5        0.69        0.49      0.34 o
  -4  -1   5      616.37      604.66     10.62 o
  -3  -1   5      287.23      265.12      3.44 o
  -2  -1   5        0.47        2.34      0.76 o
  -1  -1   5      224.46      194.83      2.12 o
   0  -1   5       15.97       15.06      0.50 o
   1  -1   5        2.52        6.18      0.43 o
   2  -1   5       14.92       13.67      1.40 o
   3  -1   5       24.68       23.35      0.61 o
   4  -1   5       28.28       34.10      1.04 o
   5  -1   5      156.66      159.50      4.92 o
   6  -1   5      112.51      118.75      1.41 o
   7  -1   5        9.09       12.66      0.52 o
  -9   0   5        4.98        4.74      1.06 o
  -8   0   5       25.26       32.59      0.48 o
  -7   0   5      200.37      191.82      3.67 o
  -6   0   5      283.87      279.85      8.49 o
  -5   0   5      310.66      309.53      9.11 o
  -4   0   5        0.55        0.25      0.26 o
  -3   0   5       36.15       44.50      1.05 o
  -2   0   5       80.05       85.14      0.96 o
  -1   0   5      281.38      288.57      2.23 o
   0   0   5       68.38       69.31      0.80 o
   1   0   5      247.43      273.19      1.44 o
   2   0   5       40.81       25.71      1.04 o
   3   0   5      456.43      465.96     13.55 o
   4   0   5      840.45      840.87      9.52 o
   5   0   5      183.87      187.75      2.76 o
   6   0   5       81.57       81.54      6.43 o
   7   0   5        1.14       10.18      5.27 o
 -10   1   5        3.04        3.87      0.36 o
  -9   1   5        5.29        6.98      0.48 o
  -8   1   5       69.21       66.35      0.80 o
  -7   1   5        4.94        3.58      0.31 o
  -6   1   5      167.25      186.75      7.52 o
  -5   1   5       34.87       27.61      1.62 o
  -4   1   5        5.74        5.96      0.57 o
  -3   1   5      793.84      752.29      2.29 o
  -2   1   5      717.30      674.13      3.07 o
  -1   1   5      184.14      165.55      1.42 o
   0   1   5       87.46      130.43      1.09 o
   1   1   5       37.44       38.13      1.02 o
   2   1   5       79.64       72.29      2.77 o
   3   1   5       25.73       29.02      1.19 o
   4   1   5       24.82       21.01      0.46 o
   5   1   5       86.56       84.38      4.43 o
   6   1   5        4.54        4.47      0.27 o
   7   1   5        0.05        0.86      0.31 o
 -10   2   5        2.04        3.53      0.33 o
  -9   2   5        1.60        0.68      0.21 o
  -8   2   5       25.47       25.19      0.56 o
  -7   2   5      218.24      201.41      1.08 o
  -6   2   5      165.13      180.76      8.33 o
  -5   2   5       14.67        9.15      0.43 o
  -4   2   5      119.65      108.74      2.73 o
  -3   2   5        9.15       14.70      0.50 o
  -2   2   5      182.93      162.88      1.62 o
  -1   2   5      378.31      413.78      2.78 o
   0   2   5      118.29      112.43      1.15 o
   1   2   5     1788.78     1762.23     72.01 o
   2   2   5        6.95       16.65      3.30 o
   3   2   5        2.97        3.63      0.58 o
   4   2   5       70.29       64.50      1.53 o
   5   2   5        1.56        1.71      0.24 o
   6   2   5        0.54        0.95      0.22 o
   7   2   5        0.00        0.51      0.27 o
 -10   3   5        0.38        0.51      0.30 o
  -9   3   5       18.43       17.40      0.37 o
  -8   3   5      132.55      128.02      2.14 o
  -7   3   5       46.50       51.54      0.59 o
  -6   3   5       61.74       61.22      2.01 o
  -5   3   5       32.31       36.87      1.91 o
  -4   3   5     1113.49     1198.53     30.27 o
  -3   3   5       20.96       18.39      0.89 o
  -2   3   5       20.31       30.85      1.08 o
  -1   3   5        1.63        1.48      0.82 o
   0   3   5     1145.98     1174.68     13.64 o
   1   3   5     1054.19     1026.10      2.97 o
   2   3   5        5.34        3.59      0.37 o
   3   3   5      102.67       94.71      1.47 o
   4   3   5        3.21        1.78      0.42 o
   5   3   5        9.23       12.12      0.32 o
   6   3   5        3.12        2.42      0.23 o
 -10   4   5        1.19        0.58      0.18 o
  -9   4   5       54.81       59.74      2.39 o
  -8   4   5       11.27        9.89      1.32 o
  -7   4   5       28.55       27.31      0.47 o
  -6   4   5       58.76       59.16      0.82 o
  -5   4   5        8.20        9.15      0.83 o
  -4   4   5       19.91       27.42      1.14 o
  -3   4   5      283.44      306.79      7.46 o
  -2   4   5      838.99      897.01     30.57 o
  -1   4   5      582.15      583.94      4.46 o
   0   4   5      327.40      328.79      5.63 o
   1   4   5        0.96        7.36      3.15 o
   2   4   5       10.01       11.70      0.26 o
   3   4   5       16.60       19.15      0.71 o
   4   4   5       18.38       12.24      0.66 o
   5   4   5       48.76       43.34      0.58 o
   6   4   5        0.33        0.23      0.20 o
 -10   5   5       17.23       14.64      0.39 o
  -9   5   5        2.35        1.32      0.19 o
  -8   5   5        8.06       11.22      1.35 o
  -7   5   5        0.28        0.21      0.54 o
  -6   5   5        3.42        2.61      0.37 o
  -5   5   5      459.23      495.20      5.97 o
  -4   5   5      200.62      204.86      4.02 o
  -3   5   5      953.69     1104.02     13.02 o
  -2   5   5     1232.98     1299.46     41.76 o
  -1   5   5       18.11       23.13      0.99 o
   0   5   5       10.50        9.93      0.28 o
   1   5   5        5.37        4.84      0.24 o
   2   5   5      135.14      131.03      0.90 o
   3   5   5      139.41      123.48      1.02 o
   4   5   5       80.25       72.91      5.74 o
   5   5   5       18.03       14.57      0.32 o
  -9   6   5       35.03       42.76      1.09 o
  -8   6   5       12.07        8.44      0.43 o
  -7   6   5        4.54        3.65      0.44 o
  -6   6   5        1.18        0.63      0.34 o
  -5   6   5       78.90       89.63      0.62 o
  -4   6   5       30.34       31.43      2.19 o
  -3   6   5      125.47      123.00      1.37 o
  -2   6   5      316.14      322.73      4.47 o
  -1   6   5      152.58      141.29     16.83 o
   0   6   5      151.74      155.53      4.72 o
   1   6   5       98.11       97.62      1.28 o
   2   6   5       45.28       40.25      0.43 o
   3   6   5        5.26        2.56      0.23 o
   4   6   5        0.20        0.37      0.34 o
   5   6   5       16.10       12.72      0.29 o
  -9   7   5        0.04        0.15      0.33 o
  -8   7   5        3.95        7.48      0.41 o
  -7   7   5       85.63       72.31      0.86 o
  -6   7   5       59.64       60.63      1.26 o
  -5   7   5      133.97      128.10      1.36 o
  -4   7   5       84.58       86.35      1.42 o
  -3   7   5       19.72       22.38      0.48 o
  -2   7   5       12.73       11.22      0.29 o
  -1   7   5        3.21        4.26      0.23 o
   0   7   5        0.19        0.09      0.22 o
   1   7   5       11.55       16.32      0.37 o
   2   7   5        4.93        4.48      0.25 o
   3   7   5        0.36        1.19      0.24 o
   4   7   5        2.57        2.74      0.37 o
  -9   8   5        2.44        4.59      0.37 o
  -8   8   5       40.21       38.66      0.65 o
  -7   8   5       27.61       22.39      0.56 o
  -6   8   5       52.48       46.78      0.51 o
  -5   8   5       36.80       31.31      0.63 o
  -4   8   5        6.55        6.74      0.34 o
  -3   8   5       23.92       26.26      2.21 o
  -2   8   5       59.55       58.22      1.00 o
  -1   8   5        5.23        5.37      0.27 o
   0   8   5        0.38        0.54      0.30 o
   1   8   5        3.14        2.76      0.31 o
   2   8   5        8.97        8.56      0.32 o
   3   8   5        0.22        1.14      0.43 o
   4   8   5        5.38        5.55      0.38 o
  -9   9   5        1.26        0.35      0.33 o
  -8   9   5       17.63       17.17      0.49 o
  -7   9   5        6.25        5.77      0.42 o
  -6   9   5        3.32        3.97      0.44 o
  -5   9   5       50.20       54.33      1.67 o
  -4   9   5        1.69        2.06      0.32 o
  -3   9   5        5.58        4.96      0.49 o
  -2   9   5       13.67       15.70      0.54 o
  -1   9   5       87.69       78.33      2.37 o
   0   9   5        0.66        1.09      0.30 o
   1   9   5       30.13       32.40      0.67 o
   2   9   5        0.17        0.32      0.34 o
   3   9   5       14.63       26.57      0.45 o
  -8  10   5        0.55       -0.07      0.33 o
  -7  10   5        8.25       11.21      0.46 o
  -6  10   5        0.17        0.16      0.39 o
  -5  10   5        9.65        9.12      0.77 o
  -4  10   5       94.14       93.63      6.35 o
  -3  10   5       23.93       25.70      1.18 o
  -2  10   5      102.93      107.85      1.65 o
  -1  10   5       32.66       33.06      1.87 o
   0  10   5       10.65        9.33      0.46 o
   1  10   5       34.84       31.09      0.61 o
   2  10   5       40.01       51.53      0.61 o
  -6  11   5       19.17       18.37      0.50 o
  -5  11   5       10.27        9.65      0.48 o
  -4  11   5      131.42      136.80     10.11 o
  -3  11   5       38.09       33.57      2.04 o
  -2  11   5       10.74       11.60      0.71 o
  -1  11   5       58.16       61.62      0.82 o
   0  11   5       34.75       37.13      0.61 o
   1  11   5       43.01       49.69      0.57 o
  -5  12   5        0.97        0.90      0.34 o
  -4  12   5        2.03        2.20      0.36 o
  -3  12   5       37.11       42.40      0.64 o
  -2  12   5       11.42       13.22      0.27 o
  -1 -12   6       54.87       52.94      0.55 o
   0 -12   6       39.18       43.05      0.57 o
   1 -12   6       51.56       52.26      1.97 o
   2 -12   6       12.39       13.30      0.24 o
   3 -12   6        3.17        1.19      0.47 o
  -3 -11   6        1.17        1.95      0.25 o
  -2 -11   6       37.02       39.98      1.46 o
  -1 -11   6        5.95        9.06      0.37 o
   0 -11   6        5.55        5.42      0.35 o
   1 -11   6       58.08       54.12      0.71 o
   2 -11   6        2.82        2.68      0.22 o
   3 -11   6       10.82       10.50      0.35 o
   4 -11   6       36.23       32.26      0.44 o
  -4 -10   6       35.30       35.02      0.50 o
  -3 -10   6       28.38       31.90      0.79 o
  -2 -10   6        0.17        0.79      0.25 o
  -1 -10   6       22.38       23.51      0.55 o
   0 -10   6        4.60        3.95      0.27 o
   1 -10   6       61.91       65.82      0.78 o
   2 -10   6      209.78      212.15      0.73 o
   3 -10   6       32.49       40.53      1.02 o
   4 -10   6        0.19        0.41      0.20 o
   5 -10   6        8.65        9.94      0.38 o
  -5  -9   6       27.24       23.11      0.85 o
  -4  -9   6        6.00        4.36      0.37 o
  -3  -9   6       84.12       90.35      0.88 o
  -2  -9   6        0.86        1.59      0.24 o
  -1  -9   6       32.33       37.94      2.34 o
   0  -9   6        1.35        2.16      0.23 o
   1  -9   6       25.15       22.23      0.32 o
   2  -9   6        0.06        0.10      0.21 o
   3  -9   6        0.16        0.48      0.27 o
   4  -9   6        1.55        1.13      0.22 o
   5  -9   6       16.45       14.27      0.29 o
   6  -9   6        7.06        8.25      0.18 o
  -6  -8   6       30.46       37.68      0.55 o
  -5  -8   6       81.40       79.98      0.57 o
  -4  -8   6       22.24       21.13      0.50 o
  -3  -8   6       23.23       32.05      0.64 o
  -2  -8   6        1.72        2.60      0.24 o
  -1  -8   6        1.54        1.98      0.26 o
   0  -8   6      389.27      373.71      6.44 o
   1  -8   6       18.63       15.39      0.29 o
   2  -8   6      143.75      117.58      0.68 o
   3  -8   6       57.26       58.33      1.74 o
   4  -8   6        0.40        1.03      0.20 o
   5  -8   6        1.08        0.13      0.20 o
   6  -8   6        3.02        4.72      0.19 o
   7  -8   6        0.12       -0.07      0.23 o
  -7  -7   6       25.58       27.47      0.40 o
  -6  -7   6        0.45       -0.10      0.18 o
  -5  -7   6        3.19        4.05      0.23 o
  -4  -7   6      248.73      257.66      1.23 o
  -3  -7   6       69.92       75.69      1.44 o
  -2  -7   6      276.49      310.83      2.24 o
  -1  -7   6      740.48      763.89     14.08 o
   0  -7   6        0.81        1.17      0.49 o
   1  -7   6       71.58       83.08      0.73 o
   2  -7   6       83.73       79.80      0.63 o
   3  -7   6       52.78       53.18      2.12 o
   4  -7   6       30.27       31.41      0.44 o
   5  -7   6        2.76        3.54      0.21 o
   6  -7   6       45.15       50.63      0.38 o
   7  -7   6        0.44        1.33      0.28 o
  -7  -6   6       14.81       16.83      0.30 o
  -6  -6   6       97.56      100.10      0.71 o
  -5  -6   6       72.42       60.97      0.54 o
  -4  -6   6      252.41      256.93      2.32 o
  -3  -6   6      138.22      120.69      0.93 o
  -2  -6   6      136.50      155.72      0.94 o
  -1  -6   6        1.87        3.57      2.54 o
   0  -6   6      138.31      140.67      1.58 o
   1  -6   6      112.06      102.79      0.96 o
   2  -6   6       10.95        9.44      0.65 o
   3  -6   6        7.73        8.22      0.36 o
   4  -6   6       53.47       56.05      0.58 o
   5  -6   6        4.03        2.30      0.26 o
   6  -6   6       88.22       95.84      0.94 o
   7  -6   6        0.08        0.87      0.18 o
  -8  -5   6        2.54        1.99      0.20 o
  -7  -5   6       11.44       12.09      0.27 o
  -6  -5   6       88.16      100.52      0.74 o
  -5  -5   6        1.75        0.80      0.25 o
  -4  -5   6       45.71       47.49      2.04 o
  -3  -5   6       18.00       17.00      0.63 o
  -2  -5   6     1028.70     1149.26      6.04 o
  -1  -5   6      135.33      161.12      2.30 o
   0  -5   6      289.97      295.11      1.82 o
   1  -5   6      653.68      677.84      6.68 o
   2  -5   6      234.85      234.64     10.54 o
   3  -5   6      274.74      278.19      1.71 o
   4  -5   6       40.98       42.69      0.59 o
   5  -5   6       15.11       13.36      0.38 o
   6  -5   6        0.25        2.49      0.43 o
   7  -5   6       11.29       11.05      0.24 o
  -8  -4   6        4.57        3.60      0.42 o
  -7  -4   6        2.59        1.81      0.25 o
  -6  -4   6       22.11       25.43      0.94 o
  -5  -4   6       43.90       36.33      0.61 o
  -4  -4   6      519.08      465.48      2.41 o
  -3  -4   6        1.72        2.25      0.82 o
  -2  -4   6        9.48        6.63      0.36 o
  -1  -4   6       13.98       19.31      0.50 o
   0  -4   6       28.42       30.38      0.63 o
   1  -4   6       97.94       86.44      0.84 o
   2  -4   6      197.39      198.78      4.11 o
   3  -4   6      141.98      172.36      3.87 o
   4  -4   6       40.38       47.74      0.70 o
   5  -4   6        1.70        4.94      0.28 o
   6  -4   6       47.85       51.30      2.06 o
   7  -4   6        5.88        8.97      0.24 o
  -9  -3   6        0.61        1.23      0.27 o
  -8  -3   6        0.06       -0.26      0.34 o
  -7  -3   6      105.78       94.49      0.82 o
  -6  -3   6       59.18       54.81      1.02 o
  -5  -3   6       27.75       27.94      0.53 o
  -4  -3   6        8.43       10.26      0.93 o
  -3  -3   6        6.18        5.30      0.47 o
  -2  -3   6      169.69      182.50      1.04 o
  -1  -3   6      140.57      172.13      5.90 o
   0  -3   6      200.10      210.02      9.14 o
   1  -3   6       13.79       20.15      0.68 o
   2  -3   6        1.49        1.32      0.48 o
   3  -3   6       79.45       78.76      1.30 o
   4  -3   6      223.04      210.14     12.00 o
   5  -3   6        9.09       10.89      0.54 o
   6  -3   6        0.51        0.76      0.23 o
   7  -3   6        0.19        0.42      0.28 o
  -9  -2   6       18.97       19.85      0.48 o
  -8  -2   6        4.50        3.50      0.29 o
  -7  -2   6       65.07       66.78      0.90 o
  -6  -2   6        0.36        0.77      0.46 o
  -5  -2   6      100.56       96.89      1.98 o
  -4  -2   6      178.52      174.63      7.26 o
  -3  -2   6      170.79      165.53      2.24 o
  -2  -2   6        0.50        1.73      0.49 o
  -1  -2   6       15.36       46.71      1.03 o
   0  -2   6       42.46       53.66      0.75 o
   1  -2   6      201.95      231.62      1.87 o
   2  -2   6       80.69       86.60      1.09 o
   3  -2   6      106.66       83.69      1.23 o
   4  -2   6       65.01       69.89      2.18 o
   5  -2   6       44.88       40.41      1.00 o
   6  -2   6        2.22        1.89      0.62 o
   7  -2   6        4.71        4.94      0.31 o
  -9  -1   6        8.42        9.45      0.44 o
  -8  -1   6      101.62       84.02      0.65 o
  -7  -1   6        2.03        1.09      0.27 o
  -6  -1   6       42.00       38.09      3.50 o
  -5  -1   6       18.18       21.55      2.93 o
  -4  -1   6       59.41       57.61      0.97 o
  -3  -1   6      115.60      116.06      1.14 o
  -2  -1   6       63.04       69.87      0.61 o
  -1  -1   6      214.08      295.57      4.51 o
   0  -1   6      275.44      268.21      4.92 o
   1  -1   6        0.56        1.21      0.45 o
   2  -1   6       65.43       48.24      1.80 o
   3  -1   6       21.39       19.80      0.76 o
   4  -1   6       83.35       84.93      0.78 o
   5  -1   6       50.92       47.22      0.56 o
   6  -1   6        5.52        4.06      0.28 o
  -9   0   6        9.31       10.95      0.45 o
  -8   0   6       63.43       64.58      0.62 o
  -7   0   6        0.98        0.55      0.24 o
  -6   0   6       13.58       14.33      0.40 o
  -5   0   6      500.34      458.15     22.60 o
  -4   0   6       32.01       35.89      0.93 o
  -3   0   6        0.25        3.07      0.43 o
  -2   0   6       61.32       68.96      0.67 o
  -1   0   6      808.74      847.89      6.36 o
   0   0   6      959.96     1134.27     27.56 o
   1   0   6      395.51      362.50      1.94 o
   2   0   6        4.02        7.52      0.72 o
   3   0   6      217.08      204.54      3.64 o
   4   0   6       87.10       93.23      0.58 o
   5   0   6       94.02       96.73      1.29 o
   6   0   6        0.69        0.86      0.36 o
 -10   1   6       24.61       26.96      0.47 o
  -9   1   6        1.05        2.53      0.35 o
  -8   1   6       10.00       11.56      0.39 o
  -7   1   6       10.45        9.78      0.76 o
  -6   1   6       29.20       28.06      0.41 o
  -5   1   6       42.87       52.48      1.51 o
  -4   1   6      381.81      348.10      3.55 o
  -3   1   6     1669.92     1676.82      3.73 o
  -2   1   6      750.55      707.81      8.44 o
  -1   1   6      692.07      674.77     12.54 o
   0   1   6        1.22        1.81      0.57 o
   1   1   6        0.01        0.87      0.36 o
   2   1   6       75.08       76.91      0.98 o
   3   1   6      377.00      398.30      4.13 o
   4   1   6       14.92       14.06      0.37 o
   5   1   6       29.90       27.77      0.43 o
   6   1   6        0.46        1.36      0.34 o
 -10   2   6        0.69        0.91      0.32 o
  -9   2   6       10.28        8.97      0.41 o
  -8   2   6        0.12        0.07      0.51 o
  -7   2   6        3.91        4.59      0.22 o
  -6   2   6       97.80       93.89      0.85 o
  -5   2   6       90.38       80.37      2.40 o
  -4   2   6      304.92      247.01      3.29 o
  -3   2   6      126.68       98.87      1.40 o
  -2   2   6       15.63       12.52      0.60 o
  -1   2   6       22.12       33.02      0.80 o
   0   2   6      240.74      209.58      6.81 o
   1   2   6      106.32       91.12      1.00 o
   2   2   6       42.16       44.46      1.63 o
   3   2   6      251.65      260.50      8.53 o
   4   2   6       36.35       36.89      0.48 o
   5   2   6        9.02       10.13      0.45 o
   6   2   6        0.42        0.74      0.24 o
 -10   3   6        9.81       13.45      0.38 o
  -9   3   6        9.70       11.60      0.70 o
  -8   3   6        0.19        0.74      0.20 o
  -7   3   6        9.98       11.91      0.53 o
  -6   3   6       21.09       19.65      0.40 o
  -5   3   6        7.04        7.53      0.62 o
  -4   3   6       23.95       23.33      1.42 o
  -3   3   6       95.84       86.05      0.88 o
  -2   3   6      385.23      348.82      7.36 o
  -1   3   6      137.55      118.40      2.13 o
   0   3   6        2.22        2.86      0.37 o
   1   3   6       75.06       72.58      2.29 o
   2   3   6       12.22       14.34      0.28 o
   3   3   6      126.48      119.29      1.90 o
   4   3   6       22.86       20.96      0.39 o
   5   3   6        1.57        2.08      0.24 o
   6   3   6        8.21        6.96      0.22 o
 -10   4   6        1.83        2.10      0.30 o
  -9   4   6        0.06        0.90      0.17 o
  -8   4   6       31.89       23.44      0.39 o
  -7   4   6      184.37      170.09     12.31 o
  -6   4   6       60.33       67.21      3.39 o
  -5   4   6      253.02      269.26      1.61 o
  -4   4   6        4.05        4.55      1.09 o
  -3   4   6       92.21       84.84      4.95 o
  -2   4   6        9.24       10.86      0.39 o
  -1   4   6        0.25        0.72      0.74 o
   0   4   6        2.05        2.82      0.72 o
   1   4   6      127.28      121.97      0.83 o
   2   4   6       78.50       72.94      0.75 o
   3   4   6        0.18        0.23      0.19 o
   4   4   6        9.06        9.39      0.30 o
   5   4   6       20.95       20.51      0.33 o
  -9   5   6       11.22        8.00      0.44 o
  -8   5   6      133.23      126.29      4.15 o
  -7   5   6      108.32       94.72      0.93 o
  -6   5   6        3.14        5.67      0.26 o
  -5   5   6        6.42        4.62      0.24 o
  -4   5   6       51.40       60.55      2.46 o
  -3   5   6      213.20      239.50     10.50 o
  -2   5   6       58.36       63.42      1.29 o
  -1   5   6       94.57       84.40      0.84 o
   0   5   6       39.40       35.87      1.63 o
   1   5   6        4.29        5.28      0.21 o
   2   5   6        1.63        1.83      0.20 o
   3   5   6        4.51        3.57      0.29 o
   4   5   6       16.63       11.59      0.43 o
   5   5   6       22.23       28.51      1.17 o
  -9   6   6       83.32       82.46      4.87 o
  -8   6   6        1.54        1.31      0.33 o
  -7   6   6       29.77       30.07      0.58 o
  -6   6   6       12.44       10.87      0.31 o
  -5   6   6       25.56       22.72      0.32 o
  -4   6   6        8.85        8.77      0.32 o
  -3   6   6        1.01        2.22      0.63 o
  -2   6   6        1.25        2.30      0.22 o
  -1   6   6        2.46        2.25      0.23 o
   0   6   6       53.77       58.39      0.58 o
   1   6   6        8.18        3.69      0.47 o
   2   6   6        1.19        0.86      0.23 o
   3   6   6       14.05       13.29      0.31 o
   4   6   6       21.49       20.60      0.55 o
  -9   7   6        0.24       -0.30      0.36 o
  -8   7   6       14.27       15.32      0.47 o
  -7   7   6        0.00        0.21      0.32 o
  -6   7   6       24.52       24.03      0.34 o
  -5   7   6        4.78        6.58      0.42 o
  -4   7   6       85.83       86.14      2.34 o
  -3   7   6      136.63      139.74      6.71 o
  -2   7   6        9.34        9.29      0.27 o
  -1   7   6        5.68        5.59      0.30 o
   0   7   6       45.45       32.54      0.92 o
   1   7   6      110.96      110.56      3.37 o
   2   7   6      150.38      140.18      2.76 o
   3   7   6        0.41        0.48      0.22 o
   4   7   6        1.12        2.44      0.36 o
  -9   8   6        9.19       13.89      0.45 o
  -8   8   6       19.49       20.65      0.50 o
  -7   8   6        2.26        1.44      0.35 o
  -6   8   6       12.40        9.24      0.32 o
  -5   8   6       36.68       32.50      2.68 o
  -4   8   6       20.54       20.35      0.44 o
  -3   8   6       79.06       83.11      6.02 o
  -2   8   6      114.09      113.56      0.68 o
  -1   8   6      369.43      329.74      3.33 o
   0   8   6      121.14      101.65      0.84 o
   1   8   6       16.18       15.57      2.02 o
   2   8   6       13.22       12.27      0.82 o
   3   8   6        0.03       -0.22      0.22 o
  -8   9   6        0.16        0.57      0.33 o
  -7   9   6       19.83       23.08      0.36 o
  -6   9   6        7.81        7.29      0.28 o
  -5   9   6        7.38        7.24      0.35 o
  -4   9   6       52.10       48.24      2.84 o
  -3   9   6      118.32      103.83      2.23 o
  -2   9   6        8.94        7.94      0.28 o
  -1   9   6        2.47        4.92      0.26 o
   0   9   6        1.44        1.36      0.35 o
   1   9   6        2.93        1.61      0.33 o
   2   9   6        2.61        2.40      0.31 o
  -8  10   6        3.58        7.47      0.47 o
  -7  10   6        8.26        8.38      0.33 o
  -6  10   6       55.36       51.20      0.76 o
  -5  10   6       42.87       41.59      4.32 o
  -4  10   6        1.02        1.65      0.30 o
  -3  10   6        0.03        0.75      1.04 o
  -2  10   6        1.54        1.95      0.25 o
  -1  10   6        0.11        0.12      0.34 o
   0  10   6       28.81       31.32      0.60 o
   1  10   6       47.48       49.92      0.63 o
  -6  11   6       29.38       28.19      0.57 o
  -5  11   6       93.15      106.87      1.05 o
  -4  11   6       73.86       76.63      6.42 o
  -3  11   6       38.66       43.38      4.34 o
  -2  11   6       64.74       77.76      0.61 o
  -1  11   6       32.90       35.35      2.50 o
   0  11   6        2.32        3.79      0.47 o
  -5  12   6       31.95       46.52      0.62 o
  -4  12   6       21.36       27.40      0.51 o
  -1 -12   7        3.81        2.12      0.23 o
   0 -12   7       13.93       17.54      0.36 o
   1 -12   7       21.32       30.02      0.44 o
   2 -12   7       49.80       54.34      0.48 o
  -2 -11   7        0.41        1.13      0.24 o
  -1 -11   7        2.44        3.98      0.30 o
   0 -11   7       60.76       65.41      0.71 o
   1 -11   7        2.66        3.37      0.30 o
   2 -11   7        3.13        3.11      0.29 o
   3 -11   7        0.69        0.60      0.30 o
  -4 -10   7       10.90        9.33      0.31 o
  -3 -10   7      115.16      126.11      1.62 o
  -2 -10   7      178.53      172.02      1.13 o
  -1 -10   7       63.91       59.62      0.74 o
   0 -10   7       35.08       28.52      0.56 o
   1 -10   7       38.61       31.82      0.59 o
   2 -10   7        3.91        3.51      0.25 o
   3 -10   7       10.47       11.39      0.44 o
   4 -10   7        2.43        2.46      0.37 o
   5 -10   7       10.65       12.78      0.35 o
  -5  -9   7       73.04       70.07      0.62 o
  -4  -9   7       37.22       29.10      0.54 o
  -3  -9   7       42.61       40.20      0.59 o
  -2  -9   7       49.42       38.23      2.25 o
  -1  -9   7        3.19        5.59      0.37 o
   0  -9   7        7.17        6.56      0.24 o
   1  -9   7       52.89       49.05      0.71 o
   2  -9   7       39.70       36.64      0.50 o
   3  -9   7       17.80       17.16      0.52 o
   4  -9   7        2.75        4.61      0.27 o
   5  -9   7        1.58        1.24      0.22 o
  -6  -8   7        1.98        1.44      0.42 o
  -5  -8   7       33.76       38.72      0.53 o
  -4  -8   7        1.26        1.63      0.30 o
  -3  -8   7       96.79      102.72      5.01 o
  -2  -8   7       59.53       56.03      1.90 o
  -1  -8   7       63.90       62.25      1.25 o
   0  -8   7      314.72      308.68      2.70 o
   1  -8   7      268.07      241.77      0.84 o
   2  -8   7      137.87      137.34      0.93 o
   3  -8   7       61.48       55.22      0.62 o
   4  -8   7        3.26        2.14      0.27 o
   5  -8   7        5.43        7.96      0.37 o
   6  -8   7        6.43        8.33      0.31 o
  -6  -7   7       11.17       12.51      0.27 o
  -5  -7   7        3.93        2.98      0.26 o
  -4  -7   7        3.44        4.60      0.31 o
  -3  -7   7       22.07       15.79      0.40 o
  -2  -7   7       86.72       85.80      0.75 o
  -1  -7   7       76.51       79.99      0.73 o
   0  -7   7      187.02      182.09      1.39 o
   1  -7   7      871.25      848.11      2.77 o
   2  -7   7      684.87      636.72      1.86 o
   3  -7   7       77.49       82.97      2.48 o
   4  -7   7       28.87       32.05      0.51 o
   5  -7   7        2.38        3.50      0.27 o
   6  -7   7        4.30        3.21      0.65 o
  -7  -6   7       12.23       11.24      0.21 o
  -6  -6   7       50.72       51.54      0.51 o
  -5  -6   7       32.34       29.42      0.44 o
  -4  -6   7       20.19       18.71      0.38 o
  -3  -6   7        0.15        0.82      0.30 o
  -2  -6   7       20.26       20.46      0.39 o
  -1  -6   7      112.31      134.03      0.69 o
   0  -6   7     1034.20     1000.51      5.52 o
   1  -6   7      346.94      345.89      1.39 o
   2  -6   7       23.59       18.53      0.48 o
   3  -6   7       14.73       12.54      0.30 o
   4  -6   7        0.09        0.05      0.21 o
   5  -6   7        6.47       10.30      0.33 o
   6  -6   7        1.74        3.52      0.34 o
  -8  -5   7       27.29       35.64      0.58 o
  -7  -5   7       11.07        8.90      0.38 o
  -6  -5   7        0.02        1.07      0.25 o
  -5  -5   7        0.29        0.32      0.25 o
  -4  -5   7       38.51       38.17      1.04 o
  -3  -5   7       96.89      120.08      1.12 o
  -2  -5   7     1079.51     1077.30      8.71 o
  -1  -5   7      384.57      427.33     15.05 o
   0  -5   7        8.29       13.90      0.50 o
   1  -5   7        2.71        5.75      0.26 o
   2  -5   7       13.66        9.67      0.31 o
   3  -5   7       93.86       77.60      0.59 o
   4  -5   7      190.35      199.36      0.91 o
   5  -5   7       33.49       33.20      0.56 o
   6  -5   7       12.64        8.04      0.39 o
  -8  -4   7        7.34        9.33      0.26 o
  -7  -4   7        7.98        6.86      0.31 o
  -6  -4   7       19.05       17.03      0.64 o
  -5  -4   7       38.61       32.75      2.18 o
  -4  -4   7      146.03      132.41      2.88 o
  -3  -4   7       54.65       64.42      1.28 o
  -2  -4   7      188.41      180.64      1.54 o
  -1  -4   7      220.96      239.95      4.50 o
   0  -4   7       97.48      102.67      4.01 o
   1  -4   7        3.91        8.18      0.62 o
   2  -4   7       44.42       40.22      0.39 o
   3  -4   7        5.30        6.37      0.37 o
   4  -4   7       86.92       79.77      2.22 o
   5  -4   7        2.55        3.33      0.98 o
   6  -4   7        1.74        1.42      0.35 o
  -8  -3   7        0.06        0.06      0.24 o
  -7  -3   7       21.21       25.05      1.88 o
  -6  -3   7        5.72        4.97      0.38 o
  -5  -3   7        2.08        3.21      0.36 o
  -4  -3   7      463.02      394.67      2.42 o
  -3  -3   7       86.13       80.75      6.26 o
  -2  -3   7       22.15       37.68      1.52 o
  -1  -3   7      134.79      163.83      2.18 o
   0  -3   7      297.19      303.35     11.56 o
   1  -3   7       76.04       88.66      3.18 o
   2  -3   7       14.11       10.07      0.41 o
   3  -3   7        7.69       11.07      0.31 o
   4  -3   7       40.62       37.53      2.17 o
   5  -3   7        4.89        6.26      0.44 o
   6  -3   7        1.50        2.58      0.25 o
  -9  -2   7        4.65        7.85      0.37 o
  -8  -2   7        0.42        0.06      0.32 o
  -7  -2   7       21.86       18.00      0.36 o
  -6  -2   7        5.29        6.63      0.49 o
  -5  -2   7      802.12      720.24      5.36 o
  -4  -2   7      149.87      161.71      8.90 o
  -3  -2   7      159.89      141.54      2.85 o
  -2  -2   7      470.79      513.19      8.37 o
  -1  -2   7      268.28      292.64      1.72 o
   0  -2   7       32.58       23.23      0.72 o
   1  -2   7       17.64       19.93      0.75 o
   2  -2   7       41.12       32.76      0.70 o
   3  -2   7      365.59      380.72      1.34 o
   4  -2   7       89.88       83.24      3.27 o
   5  -2   7       13.92       10.86      0.49 o
   6  -2   7        9.01        6.59      0.33 o
  -9  -1   7        0.02       -0.20      0.35 o
  -8  -1   7       40.98       40.59      0.48 o
  -7  -1   7       63.32       57.68      0.53 o
  -6  -1   7       32.73       31.81      0.74 o
  -5  -1   7      124.44      115.90      1.11 o
  -4  -1   7        8.53        8.73      1.14 o
  -3  -1   7        0.03        0.70      0.35 o
  -2  -1   7       88.17      112.33      1.12 o
  -1  -1   7      263.83      254.50      4.86 o
   0  -1   7      116.76      133.37      1.07 o
   1  -1   7       71.16       54.83      0.94 o
   2  -1   7      734.34      768.23     21.97 o
   3  -1   7      327.44      325.23      2.30 o
   4  -1   7       16.55       23.04      0.36 o
   5  -1   7       51.26       46.84      0.73 o
   6  -1   7        1.69        0.94      0.33 o
  -9   0   7        5.52        3.83      0.41 o
  -8   0   7       87.50       85.00      1.97 o
  -7   0   7      406.37      390.48      4.66 o
  -6   0   7       17.86       14.45      0.37 o
  -5   0   7       21.12       21.53      0.41 o
  -4   0   7       10.31        4.77      0.45 o
  -3   0   7        4.96        3.04      0.35 o
  -2   0   7        7.59        6.57      0.28 o
  -1   0   7      118.23       95.87      3.49 o
   0   0   7      300.89      299.74      2.21 o
   1   0   7       67.07       72.52      7.12 o
   2   0   7      295.06      275.78     18.26 o
   3   0   7      449.86      510.12      5.86 o
   4   0   7      423.23      386.60      2.98 o
   5   0   7        9.77       13.58      0.31 o
   6   0   7        4.02        2.12      0.32 o
  -9   1   7       10.31       10.69      0.43 o
  -8   1   7       40.67       35.65      0.66 o
  -7   1   7       16.06       13.27      0.34 o
  -6   1   7       86.65       82.65      2.53 o
  -5   1   7       28.00       29.61      1.02 o
  -4   1   7       71.46       62.83      1.13 o
  -3   1   7      379.90      349.16      1.98 o
  -2   1   7       53.04       50.10      0.77 o
  -1   1   7        8.34       12.91      4.36 o
   0   1   7      127.79       97.31      5.24 o
   1   1   7      265.60      259.63     10.26 o
   2   1   7      937.87      891.55      1.93 o
   3   1   7      123.57      129.11      1.04 o
   4   1   7       34.42       34.48      0.40 o
   5   1   7       26.45       34.66      0.43 o
  -9   2   7        0.01        0.58      0.32 o
  -8   2   7       12.29       11.75      0.33 o
  -7   2   7       38.23       35.02      0.59 o
  -6   2   7        5.18        4.26      0.34 o
  -5   2   7        1.02        1.94      0.24 o
  -4   2   7       16.02       14.54      0.46 o
  -3   2   7       27.96       32.99      1.12 o
  -2   2   7      281.79      239.87      2.30 o
  -1   2   7      391.11      410.24      4.80 o
   0   2   7      486.95      453.73     16.73 o
   1   2   7      266.82      279.17      1.07 o
   2   2   7       18.48       17.87      0.32 o
   3   2   7       32.53       35.52      0.93 o
   4   2   7        0.82        0.69      0.23 o
   5   2   7       55.55       54.74      0.94 o
  -9   3   7        1.20        0.51      0.31 o
  -8   3   7       22.59       25.08      0.46 o
  -7   3   7        9.86       10.65      0.33 o
  -6   3   7        0.71        2.01      0.82 o
  -5   3   7        0.57        0.94      0.17 o
  -4   3   7      292.26      374.21     21.10 o
  -3   3   7       16.73       18.56      0.67 o
  -2   3   7        2.51        1.09      0.34 o
  -1   3   7      135.08      149.67      3.45 o
   0   3   7      108.45       96.21      4.46 o
   1   3   7       64.69       70.79      1.88 o
   2   3   7       16.15       20.65      0.35 o
   3   3   7       81.70       75.46      2.09 o
   4   3   7        2.17        2.33      0.28 o
   5   3   7        2.19        2.96      0.23 o
  -9   4   7       28.74       32.21      0.76 o
  -8   4   7       11.09        9.42      0.30 o
  -7   4   7       26.04       19.77      0.51 o
  -6   4   7       52.18       55.06      0.51 o
  -5   4   7       22.42       24.47      0.31 o
  -4   4   7        0.63        0.56      0.22 o
  -3   4   7       18.67       24.04      0.61 o
  -2   4   7      172.96      143.05      2.32 o
  -1   4   7        1.94        4.26      0.44 o
   0   4   7       20.64       24.02      0.63 o
   1   4   7       35.62       40.90      0.56 o
   2   4   7        0.50        2.40      0.19 o
   3   4   7        0.19        0.77      0.17 o
   4   4   7       27.29       28.01      1.88 o
   5   4   7        5.77        6.93      0.32 o
  -9   5   7        1.50        1.15      0.37 o
  -8   5   7        3.20        2.51      0.40 o
  -7   5   7        0.06       -0.06      0.34 o
  -6   5   7       29.19       26.52      0.39 o
  -5   5   7       74.57       72.83      0.61 o
  -4   5   7        1.05        3.89      0.34 o
  -3   5   7      252.26      265.89      2.00 o
  -2   5   7      612.63      654.89      9.99 o
  -1   5   7       81.50       83.83      4.50 o
   0   5   7       49.60       42.38      0.52 o
   1   5   7       25.11       23.38      0.41 o
   2   5   7        1.89        2.50      0.22 o
   3   5   7        5.30        6.24      0.47 o
   4   5   7       24.72       30.10      0.57 o
  -9   6   7       31.13       40.02      0.59 o
  -8   6   7        8.53        7.48      0.29 o
  -7   6   7        6.36        7.14      0.40 o
  -6   6   7       16.01       15.37      0.42 o
  -5   6   7       41.50       35.06      0.42 o
  -4   6   7      331.94      304.62      1.23 o
  -3   6   7        0.85        0.64      0.24 o
  -2   6   7       13.91       12.67      0.53 o
  -1   6   7       56.77       50.18      1.56 o
   0   6   7       42.98       35.32      0.53 o
   1   6   7        8.19        7.95      0.32 o
   2   6   7       23.15       18.27      0.79 o
   3   6   7       71.99       76.59      1.69 o
   4   6   7       43.29       58.66      0.68 o
  -9   7   7        0.78        0.98      0.35 o
  -8   7   7       17.64       20.61      0.36 o
  -7   7   7      101.04       83.01      2.60 o
  -6   7   7      222.36      184.62      0.88 o
  -5   7   7      340.86      316.07     20.39 o
  -4   7   7        2.34        3.26      0.55 o
  -3   7   7        2.42        1.50      0.24 o
  -2   7   7        0.67        0.62      0.21 o
  -1   7   7        3.20        3.78      0.31 o
   0   7   7       54.57       46.61      0.59 o
   1   7   7       70.94       59.80      5.22 o
   2   7   7       31.90       27.55      2.07 o
   3   7   7        0.03        0.16      0.36 o
  -9   8   7        1.20        1.53      0.35 o
  -8   8   7        7.15        7.99      0.48 o
  -7   8   7       25.36       25.82      0.86 o
  -6   8   7       41.28       39.58      0.44 o
  -5   8   7      115.90      112.21     10.32 o
  -4   8   7       43.92       36.36      1.35 o
  -3   8   7       54.20       47.23      1.98 o
  -2   8   7       93.37       85.89      0.65 o
  -1   8   7      149.53      138.59      5.24 o
   0   8   7       24.66       20.31      0.52 o
   1   8   7        3.78        5.80      1.53 o
   2   8   7       12.54       18.56      2.19 o
  -7   9   7        1.12        2.36      0.20 o
  -6   9   7        3.95        5.19      0.79 o
  -5   9   7        5.34        4.11      0.30 o
  -4   9   7       21.97       20.57      1.78 o
  -3   9   7       34.32       37.17      2.39 o
  -2   9   7        1.06        0.82      0.34 o
  -1   9   7        0.19        0.28      0.32 o
   0   9   7        0.84        1.95      0.32 o
   1   9   7        6.38       10.13      0.39 o
  -7  10   7        0.66        0.94      0.43 o
  -6  10   7        8.80        8.33      0.41 o
  -5  10   7        0.89        0.83      0.50 o
  -4  10   7       25.09       28.18      2.42 o
  -3  10   7       19.84       21.98      1.72 o
  -2  10   7       13.51       15.90      0.33 o
  -1  10   7        3.39        4.08      0.29 o
   0  10   7        0.58        0.26      0.29 o
  -6  11   7        4.93        6.97      0.37 o
  -5  11   7        8.96       10.46      0.43 o
  -4  11   7       11.13       13.00      0.52 o
  -3  11   7        1.01        1.18      0.34 o
  -2  11   7        4.51        3.72      0.45 o
  -2 -11   8      107.73      114.01      0.68 o
  -1 -11   8       74.75       78.82      0.66 o
   0 -11   8      213.53      216.48      1.09 o
   1 -11   8      189.61      220.65      1.06 o
   2 -11   8       47.99       49.43      0.46 o
  -3 -10   8        0.06        0.33      0.18 o
  -2 -10   8        3.67        2.80      0.29 o
  -1 -10   8        1.31        2.82      0.30 o
   0 -10   8       63.88       62.74      0.72 o
   1 -10   8      143.05      132.01      0.97 o
   2 -10   8      160.44      171.38      0.67 o
   3 -10   8       18.72       22.53      0.45 o
   4 -10   8       16.07       15.96      0.36 o
  -5  -9   8        0.96        1.08      0.22 o
  -4  -9   8       48.51       49.24      0.60 o
  -3  -9   8        0.44        0.54      0.26 o
  -2  -9   8        0.22        0.37      0.28 o
  -1  -9   8      139.42      131.61      9.58 o
   0  -9   8       33.36       37.11      1.54 o
   1  -9   8       11.80       12.60      0.30 o
   2  -9   8        4.69        7.08      0.51 o
   3  -9   8       24.45       29.83      0.54 o
   4  -9   8       19.64       20.55      0.45 o
   5  -9   8        2.74        1.37      0.26 o
  -5  -8   8       33.11       36.53      1.13 o
  -4  -8   8       17.67       18.96      0.41 o
  -3  -8   8       95.83       90.48      0.86 o
  -2  -8   8       38.66       43.97      1.37 o
  -1  -8   8        4.94        3.34      0.21 o
   0  -8   8       49.09       48.38      0.54 o
   1  -8   8       22.64       14.01      0.34 o
   2  -8   8        0.06        1.91      0.32 o
   3  -8   8       34.71       32.27      0.63 o
   4  -8   8       43.32       55.79      1.24 o
   5  -8   8        4.53        7.85      0.32 o
  -6  -7   8        0.26        0.02      0.18 o
  -5  -7   8       24.30       23.77      0.87 o
  -4  -7   8        0.93        0.70      0.18 o
  -3  -7   8       29.40       24.57      0.44 o
  -2  -7   8       19.19       17.02      0.40 o
  -1  -7   8        3.40        4.58      0.33 o
   0  -7   8       75.39       64.28      1.43 o
   1  -7   8       87.31       87.86      1.90 o
   2  -7   8       50.85       56.16      0.93 o
   3  -7   8        1.10        0.41      0.20 o
   4  -7   8       15.81       15.38      0.33 o
   5  -7   8       11.76       13.29      0.27 o
  -7  -6   8        0.97        1.03      0.14 o
  -6  -6   8        2.49        1.93      0.25 o
  -5  -6   8        0.07        0.41      0.37 o
  -4  -6   8       28.95       28.92      0.42 o
  -3  -6   8        0.92        0.87      0.25 o
  -2  -6   8       74.41       75.31      0.72 o
  -1  -6   8       16.40       13.42      0.35 o
   0  -6   8       63.00       70.20      2.87 o
   1  -6   8       84.40       81.77      0.69 o
   2  -6   8       36.73       25.42      0.40 o
   3  -6   8       20.62       17.42      0.61 o
   4  -6   8        1.19        0.96      0.39 o
   5  -6   8       16.42       16.25      0.30 o
   6  -6   8       69.00       69.07      0.50 o
  -7  -5   8        5.18        4.49      0.23 o
  -6  -5   8      139.27      134.18      0.76 o
  -5  -5   8        0.20        0.58      0.33 o
  -4  -5   8       43.72       37.85      0.43 o
  -3  -5   8      127.45      123.79      2.15 o
  -2  -5   8       27.04       29.41      0.42 o
  -1  -5   8       20.93       18.65      0.69 o
   0  -5   8       10.67        8.95      0.34 o
   1  -5   8       11.66        6.41      0.23 o
   2  -5   8      100.05      101.17      0.66 o
   3  -5   8        0.36        1.13      0.27 o
   4  -5   8       48.77       40.14      0.38 o
   5  -5   8        0.06       -0.09      0.19 o
   6  -5   8        0.07        0.67      0.26 o
  -8  -4   8        1.47        2.39      0.20 o
  -7  -4   8       18.61       22.02      1.22 o
  -6  -4   8       10.96       10.81      0.34 o
  -5  -4   8        1.38        1.96      0.34 o
  -4  -4   8      533.98      555.56      9.75 o
  -3  -4   8        9.93       14.88      0.52 o
  -2  -4   8       38.97       44.63      0.55 o
  -1  -4   8       52.21       64.15      0.69 o
   0  -4   8      125.55      113.07      0.83 o
   1  -4   8      276.06      277.57      3.49 o
   2  -4   8      544.06      520.05      1.21 o
   3  -4   8      293.52      292.73      4.88 o
   4  -4   8      136.98      162.86      2.75 o
   5  -4   8        0.39        0.34      0.25 o
   6  -4   8        0.37        0.10      0.26 o
  -8  -3   8       39.43       49.81      0.45 o
  -7  -3   8        7.79        5.95      0.65 o
  -6  -3   8        3.08        2.59      0.37 o
  -5  -3   8       16.26       13.18      0.91 o
  -4  -3   8        1.52        1.88      0.26 o
  -3  -3   8       30.21       23.34      0.74 o
  -2  -3   8       24.39       20.54      0.50 o
  -1  -3   8       34.82       33.43      1.80 o
   0  -3   8       40.24       36.71      0.56 o
   1  -3   8       56.55       44.50      0.60 o
   2  -3   8       32.98       32.92      0.70 o
   3  -3   8      300.51      334.17      1.51 o
   4  -3   8       35.59       31.07      1.69 o
   5  -3   8        2.55        2.12      0.45 o
   6  -3   8        9.96       12.06      0.33 o
  -9  -2   8        2.90        1.82      0.27 o
  -8  -2   8        2.66        2.02      0.25 o
  -7  -2   8       82.67       77.41      0.59 o
  -6  -2   8      183.95      183.93      2.10 o
  -5  -2   8        3.83        5.70      0.47 o
  -4  -2   8      150.18      147.38      1.66 o
  -3  -2   8       36.61       33.74      0.98 o
  -2  -2   8      126.09      119.91      1.63 o
  -1  -2   8        0.45        0.46      0.50 o
   0  -2   8       99.97       96.43      1.03 o
   1  -2   8      363.73      349.12      1.56 o
   2  -2   8        1.10        3.44      0.39 o
   3  -2   8        2.93        7.33      0.31 o
   4  -2   8       11.47       12.05      0.36 o
   5  -2   8       29.18       38.30      0.58 o
   6  -2   8       31.92       32.58      0.41 o
  -9  -1   8        7.00        8.31      0.38 o
  -8  -1   8        5.13        3.92      0.80 o
  -7  -1   8       13.56       11.55      0.44 o
  -6  -1   8        0.04        0.24      0.39 o
  -5  -1   8      177.24      153.47      1.37 o
  -4  -1   8        7.37        6.00      0.24 o
  -3  -1   8      118.54      109.77      2.11 o
  -2  -1   8      147.31      140.82     12.88 o
  -1  -1   8       11.09        6.87      0.75 o
   0  -1   8        0.49        0.18      0.53 o
   1  -1   8        3.42        1.62      0.34 o
   2  -1   8       29.68       21.44      0.50 o
   3  -1   8       51.45       44.96      1.00 o
   4  -1   8        0.06        0.52      0.80 o
   5  -1   8       26.94       30.22      0.52 o
   6  -1   8       13.94       15.42      0.31 o
  -9   0   8        0.31        0.24      0.34 o
  -8   0   8        4.01        3.16      0.28 o
  -7   0   8       14.46       15.37      0.41 o
  -6   0   8       55.90       50.64      0.68 o
  -5   0   8      313.72      308.62      1.17 o
  -4   0   8       24.00       24.18      0.47 o
  -3   0   8        3.38        0.66      0.57 o
  -2   0   8        1.87        2.48      0.44 o
  -1   0   8        3.03        5.76      0.61 o
   0   0   8        2.14        1.05      0.51 o
   1   0   8        0.08        4.87      1.73 o
   2   0   8        7.82        9.21      0.62 o
   3   0   8        4.98        5.57      0.29 o
   4   0   8       43.34       41.98      1.43 o
   5   0   8        0.09        0.25      0.20 o
  -9   1   8        2.01        2.52      0.37 o
  -8   1   8        6.68        9.34      0.46 o
  -7   1   8        4.90        5.98      0.33 o
  -6   1   8        1.93        4.29      2.13 o
  -5   1   8       63.53       59.76      0.66 o
  -4   1   8      151.15      162.95      1.77 o
  -3   1   8      210.68      244.29      7.07 o
  -2   1   8       13.61        9.94      1.21 o
  -1   1   8        7.14        7.65      0.57 o
   0   1   8        0.72        1.37      0.30 o
   1   1   8       73.39       82.48      3.50 o
   2   1   8       15.38       20.67      0.59 o
   3   1   8        9.37       12.57      0.71 o
   4   1   8       18.74       20.26      0.37 o
   5   1   8        0.00       -0.09      0.26 o
  -9   2   8        2.47        2.60      0.36 o
  -8   2   8       28.79       31.70      0.86 o
  -6   2   8      139.52      144.76     11.52 o
  -5   2   8       26.36       35.89      0.45 o
  -4   2   8       89.60       72.43      0.62 o
  -3   2   8      144.46      153.95      4.37 o
  -2   2   8      192.77      185.37      2.12 o
  -1   2   8      209.13      214.92     11.75 o
   0   2   8       23.43       22.79      0.46 o
   1   2   8        6.07       10.53      0.76 o
   2   2   8      114.68      101.51      0.77 o
   3   2   8       52.71       60.22      0.60 o
   4   2   8       20.55       23.96      0.83 o
   5   2   8        0.07        0.19      0.25 o
  -9   3   8       15.47       15.99      0.42 o
  -8   3   8        2.58        2.02      0.40 o
  -7   3   8       26.53       27.65      0.64 o
  -6   3   8       21.65       24.36      0.46 o
  -5   3   8      184.03      176.70      2.59 o
  -4   3   8       12.25        8.00      0.41 o
  -3   3   8        0.19        0.71      0.20 o
  -2   3   8      521.81      534.75      1.96 o
  -1   3   8       27.21       24.30      0.40 o
   0   3   8       70.99       65.83      2.25 o
   1   3   8        0.89        1.75      0.23 o
   2   3   8        3.95        5.71      0.29 o
   3   3   8       29.16       32.39      1.28 o
   4   3   8      106.38      125.07      1.00 o
  -9   4   8       11.22       14.01      0.43 o
  -8   4   8       40.35       40.08      0.66 o
  -7   4   8       57.23       46.67      0.75 o
  -6   4   8      170.88      149.30      3.57 o
  -5   4   8        2.89        4.31      0.25 o
  -4   4   8        7.84        4.87      0.23 o
  -3   4   8        5.59        4.75      0.24 o
  -2   4   8      112.49      106.71      0.69 o
  -1   4   8        5.67        7.43      0.47 o
   0   4   8        6.23        6.64      0.37 o
   1   4   8       15.52       10.73      0.27 o
   2   4   8       11.04       12.57      0.70 o
   3   4   8        3.31        3.10      0.38 o
   4   4   8        4.89        4.81      0.34 o
  -9   5   8        1.04        2.73      0.37 o
  -8   5   8        1.86        1.68      0.38 o
  -7   5   8       18.64       16.58      0.54 o
  -6   5   8       52.96       42.15      0.43 o
  -5   5   8      140.65      117.87      0.81 o
  -4   5   8      112.63      106.88      2.61 o
  -3   5   8       12.35       17.31      0.32 o
  -2   5   8       85.28       81.86      0.63 o
  -1   5   8       35.60       32.26      0.44 o
   0   5   8        1.95        0.51      0.22 o
   1   5   8       42.12       32.43      0.83 o
   2   5   8       15.60        9.71      0.30 o
   3   5   8       10.24       11.11      0.44 o
   4   5   8        1.69        1.74      0.29 o
  -9   6   8       16.85       20.95      0.46 o
  -8   6   8        6.10        5.27      0.41 o
  -7   6   8       34.08       40.63      4.12 o
  -6   6   8        2.87        0.91      0.20 o
  -5   6   8        0.32        0.25      0.22 o
  -4   6   8       36.79       41.24      1.81 o
  -3   6   8      151.93      147.78      0.72 o
  -2   6   8       36.46       32.50      0.49 o
  -1   6   8       55.09       51.06      0.61 o
   0   6   8       23.45       23.80      1.38 o
   1   6   8       16.25       11.60      1.12 o
   2   6   8        0.11        0.69      0.22 o
   3   6   8        0.48        1.14      0.34 o
  -9   7   8        0.76        1.07      0.34 o
  -8   7   8        6.41        5.60      0.44 o
  -7   7   8        1.74        2.51      0.28 o
  -6   7   8        2.23        2.32      0.25 o
  -5   7   8        2.27        3.96      0.50 o
  -4   7   8       77.61       66.45      0.94 o
  -3   7   8      360.20      334.16      7.84 o
  -2   7   8       72.70       65.41      1.58 o
  -1   7   8        0.25        0.12      0.27 o
   0   7   8        4.30        6.38      0.37 o
   1   7   8        0.02        0.53      0.23 o
   2   7   8        0.92        0.42      0.49 o
  -8   8   8       29.67       43.75      0.66 o
  -7   8   8        0.10        0.13      0.33 o
  -6   8   8        2.49        1.46      0.31 o
  -5   8   8        8.48       10.38      0.50 o
  -4   8   8        8.63        9.82      0.58 o
  -3   8   8       65.33       60.29      1.36 o
  -2   8   8       24.29       19.81      0.69 o
  -1   8   8       30.77       24.24      0.54 o
   0   8   8        8.19        7.06      0.36 o
   1   8   8       10.53       12.95      1.23 o
  -7   9   8        0.33        0.18      0.26 o
  -6   9   8        5.52        6.68      0.36 o
  -5   9   8        1.20        0.98      0.26 o
  -4   9   8       35.93       42.98      4.33 o
  -3   9   8       28.38       32.30      2.95 o
  -2   9   8       53.79       59.63      0.77 o
  -1   9   8      143.77      165.95      5.46 o
   0   9   8       85.42       92.33      1.60 o
  -5  10   8       16.82       20.66      2.06 o
  -4  10   8        9.38       11.12      1.03 o
  -3  10   8       77.48       97.16      8.44 o
  -2  10   8        0.29        0.95      0.47 o
  -1  10   8       24.56       26.60      0.52 o
  -1 -11   9       21.57       26.95      0.35 o
   0 -11   9       49.08       52.94      0.47 o
  -3 -10   9       11.47       16.90      0.31 o
  -2 -10   9       13.26       20.08      0.38 o
  -1 -10   9        1.67        2.69      0.27 o
   0 -10   9        7.43        9.37      0.33 o
   1 -10   9       10.50       10.79      0.31 o
   2 -10   9        0.30        0.21      0.25 o
   3 -10   9        0.75        0.51      0.24 o
  -4  -9   9       25.03       29.69      0.43 o
  -3  -9   9       52.07       51.66      0.56 o
  -2  -9   9       42.29       36.29      0.54 o
  -1  -9   9       60.70       58.02      4.26 o
   0  -9   9       59.94       56.41      2.53 o
   1  -9   9        2.56        2.74      0.33 o
   3  -9   9       56.27       60.38      0.58 o
   4  -9   9       10.49       11.07      0.31 o
  -5  -8   9       92.19      100.88      0.72 o
  -4  -8   9       23.35       21.77      0.40 o
  -3  -8   9        9.67        4.37      0.31 o
  -2  -8   9       12.40        9.81      0.59 o
  -1  -8   9        0.50        1.29      0.24 o
   0  -8   9        2.15        2.57      0.21 o
   1  -8   9       10.24        9.60      0.29 o
   2  -8   9        4.32        4.45      0.30 o
   3  -8   9       17.87       14.56      0.45 o
   4  -8   9       12.80       12.07      0.36 o
  -6  -7   9        5.53        5.68      0.18 o
  -5  -7   9        0.32        0.59      0.26 o
  -4  -7   9        0.75        0.54      0.19 o
  -3  -7   9       39.63       43.13      0.64 o
  -2  -7   9       32.94       33.40      0.48 o
  -1  -7   9        2.02        1.55      0.33 o
   0  -7   9       12.77       12.63      0.28 o
   1  -7   9       11.77       11.06      0.35 o
   2  -7   9      110.62      112.95      0.68 o
   3  -7   9       96.48      103.94      0.88 o
   4  -7   9        0.06        0.14      0.20 o
  -7  -6   9       30.52       34.29      0.36 o
  -6  -6   9       30.56       30.50      0.74 o
  -5  -6   9        1.23        1.28      0.85 o
  -4  -6   9       26.58       22.38      0.36 o
  -3  -6   9       13.90       13.16      0.29 o
  -2  -6   9        1.63        0.83      0.22 o
  -1  -6   9        0.10        1.86      0.71 o
   0  -6   9       18.16       13.76      0.51 o
   1  -6   9       49.90       51.49      0.56 o
   2  -6   9       30.99       31.22      0.54 o
   3  -6   9       31.88       32.63      0.47 o
   4  -6   9        0.04        0.13      0.18 o
   5  -6   9       10.45       12.13      0.30 o
  -7  -5   9        4.73        6.13      0.22 o
  -6  -5   9        5.79        6.10      0.34 o
  -5  -5   9       24.78       29.30      0.38 o
  -4  -5   9        0.05        0.32      0.30 o
  -3  -5   9        1.84        3.89      0.54 o
  -2  -5   9      430.06      373.61      1.29 o
  -1  -5   9      397.19      394.17      9.08 o
   0  -5   9      123.04      111.77      0.72 o
   1  -5   9       47.58       49.20      1.63 o
   2  -5   9       13.09       15.34      0.30 o
   3  -5   9       18.95       11.56      0.28 o
   4  -5   9        2.77        5.05      0.21 o
   5  -5   9       44.89       60.00      0.53 o
  -8  -4   9        7.33        9.81      0.20 o
  -7  -4   9        0.91        2.18      0.25 o
  -6  -4   9       15.41       15.11      1.10 o
  -5  -4   9       34.25       34.06      0.55 o
  -4  -4   9      155.73      160.10      0.80 o
  -3  -4   9      545.45      592.75     13.28 o
  -2  -4   9      249.16      221.94      2.83 o
  -1  -4   9       93.01      117.48      2.37 o
   0  -4   9       17.94       16.84      0.47 o
   1  -4   9       80.22       69.38      1.63 o
   2  -4   9       65.82       63.69      0.44 o
   3  -4   9        7.87        9.43      0.34 o
   4  -4   9       11.31       19.29      0.27 o
   5  -4   9       29.34       29.47      0.83 o
  -8  -3   9        0.32        1.11      0.34 o
  -7  -3   9       48.51       50.07      3.11 o
  -6  -3   9      133.13      155.34      1.05 o
  -5  -3   9      544.81      582.77      1.34 o
  -4  -3   9     1065.71      963.45      6.19 o
  -3  -3   9       40.09       45.19      0.45 o
  -2  -3   9        0.04        1.98      0.22 o
  -1  -3   9        5.45        4.62      0.23 o
   0  -3   9        0.16        0.15      0.25 o
   1  -3   9        0.93        2.41      0.27 o
   2  -3   9        1.52        0.90      0.33 o
   3  -3   9       16.66       11.89      0.28 o
   4  -3   9       14.54       10.76      0.41 o
   5  -3   9        8.60        7.95      0.23 o
  -8  -2   9        0.03        0.70      0.37 o
  -7  -2   9       36.70       42.06      2.16 o
  -6  -2   9       71.43       69.32      0.77 o
  -5  -2   9      169.94      159.41      1.74 o
  -4  -2   9       73.31       81.59      0.85 o
  -3  -2   9        3.71        1.51      0.41 o
  -2  -2   9       61.83       61.73      0.60 o
  -1  -2   9      103.82       92.10      1.12 o
   0  -2   9      100.01      108.46      3.69 o
   1  -2   9       23.43       22.87      0.53 o
   2  -2   9        0.44        2.33      0.47 o
   3  -2   9        0.35        0.24      0.22 o
   4  -2   9        0.16        0.20      0.23 o
   5  -2   9       22.68       28.34      0.30 o
  -8  -1   9        5.60        8.36      0.28 o
  -7  -1   9        5.12        3.79      0.34 o
  -6  -1   9       22.69       21.26      0.55 o
  -5  -1   9        6.72        1.50      0.39 o
  -4  -1   9        2.26        3.98      0.33 o
  -3  -1   9      138.19      101.44      0.78 o
  -2  -1   9       99.32       95.72      0.53 o
  -1  -1   9        1.02        1.28      0.21 o
   0  -1   9        1.60        0.67      0.34 o
   1  -1   9        0.02        0.01      0.33 o
   2  -1   9       25.97       24.76      0.55 o
   3  -1   9        0.19        0.19      0.26 o
   4  -1   9        0.53        0.17      0.23 o
   5  -1   9        2.37        2.65      0.47 o
  -9   0   9        0.59        1.97      0.28 o
  -8   0   9       19.63       17.77      0.33 o
  -7   0   9      108.43      107.41      6.58 o
  -6   0   9        3.51        2.34      0.39 o
  -5   0   9       10.81        7.14      0.28 o
  -4   0   9       56.63       53.69      0.74 o
  -3   0   9       49.44       47.95      1.79 o
  -2   0   9       78.63       76.98      0.54 o
  -1   0   9       60.56       52.82      0.54 o
   0   0   9       31.58       36.25      0.69 o
   1   0   9      103.57      101.72      1.24 o
   2   0   9        1.10        4.31      0.66 o
   3   0   9       10.19       12.07      0.63 o
   4   0   9        7.38       13.84      0.31 o
   5   0   9       11.11        7.43      0.29 o
  -9   1   9       52.31       63.95      0.56 o
  -8   1   9        9.92        9.11      0.33 o
  -7   1   9       62.92       62.52      0.86 o
  -6   1   9       63.91       65.45      1.89 o
  -5   1   9       21.81       16.14      0.59 o
  -4   1   9       65.23       49.18      1.02 o
  -3   1   9        0.75        0.81      0.20 o
  -2   1   9        4.29        2.57      0.20 o
  -1   1   9       86.81       95.40      0.65 o
   0   1   9       52.55       55.31      1.21 o
   1   1   9        7.85        3.78      0.39 o
   2   1   9       79.10       76.57      7.61 o
   3   1   9       26.77       24.32      1.24 o
   4   1   9        9.64        7.35      0.25 o
  -7   2   9       11.75       10.60      0.53 o
  -6   2   9       88.27       71.41      1.93 o
  -5   2   9       63.08       63.39      0.69 o
  -4   2   9        1.20        1.56      0.29 o
  -3   2   9       65.39       57.06      0.42 o
  -2   2   9       27.16       33.18      0.53 o
  -1   2   9       49.91       51.22      1.13 o
   0   2   9      581.30      468.17      9.61 o
   1   2   9      353.36      313.45      2.63 o
   2   2   9       95.05       98.68      1.30 o
   3   2   9        5.43        9.31      0.31 o
   4   2   9        2.38        1.49      0.30 o
  -9   3   9        1.37        0.38      0.35 o
  -8   3   9       10.93       13.16      0.49 o
  -7   3   9        6.30        8.12      0.49 o
  -6   3   9       17.54       20.04      0.36 o
  -5   3   9       90.50       93.89      0.83 o
  -4   3   9       96.36       79.08      0.69 o
  -3   3   9        4.93        7.13      0.38 o
  -2   3   9      118.91       97.80      0.89 o
  -1   3   9      504.88      520.80      1.55 o
   0   3   9      160.90      149.70      1.02 o
   1   3   9        0.99        1.49      0.33 o
   2   3   9        4.78        5.85      0.44 o
   3   3   9        9.11        7.02      0.60 o
   4   3   9        3.49        5.78      0.31 o
  -8   4   9        0.12        0.30      0.37 o
  -7   4   9        7.63        5.79      0.49 o
  -6   4   9        9.31       13.05      0.45 o
  -5   4   9       84.59       81.56      2.73 o
  -4   4   9      631.21      562.39      2.07 o
  -3   4   9     1217.98     1128.55      6.04 o
  -2   4   9      940.45      828.33      2.29 o
  -1   4   9       31.91       32.82      0.75 o
   0   4   9       30.84       29.10      0.69 o
   1   4   9       11.44       12.65      0.31 o
   2   4   9        7.23        6.51      0.31 o
   3   4   9        0.60        0.38      0.31 o
  -9   5   9        0.98        0.08      0.35 o
  -8   5   9        7.45        5.42      0.41 o
  -7   5   9        1.39        0.77      0.28 o
  -6   5   9       47.10       53.89      0.55 o
  -5   5   9       11.99       12.31      0.36 o
  -4   5   9        5.47        5.59      0.32 o
  -3   5   9      118.84      102.44      1.45 o
  -2   5   9       22.71       23.08      0.41 o
  -1   5   9        4.17        2.74      0.28 o
   0   5   9       22.47       22.29      0.98 o
   1   5   9       77.00       80.81      3.39 o
   2   5   9        3.29        4.07      0.39 o
   3   5   9        0.37        0.99      0.30 o
  -8   6   9       14.25       16.46      0.48 o
  -7   6   9        1.82        3.99      0.29 o
  -6   6   9        1.47        1.56      0.42 o
  -5   6   9        1.33        1.89      0.22 o
  -4   6   9        0.17        1.04      0.24 o
  -3   6   9        1.40        1.85      0.31 o
  -2   6   9       32.14       33.20      0.82 o
  -1   6   9       97.43       96.52      0.67 o
   0   6   9       18.30       17.70      0.34 o
   1   6   9        1.07        2.07      0.39 o
   2   6   9        6.29        5.42      0.39 o
  -8   7   9        4.87        5.77      0.42 o
  -7   7   9        4.37        4.45      0.29 o
  -6   7   9       20.76       21.23      0.59 o
  -5   7   9       23.80       23.14      1.89 o
  -4   7   9        0.82        1.67      0.23 o
  -3   7   9        0.15        0.17      0.22 o
  -2   7   9        0.03       -0.02      0.17 o
  -1   7   9       65.41       61.37      0.54 o
   0   7   9      101.93      100.44      0.60 o
  -7   8   9       43.99       62.64      1.39 o
  -6   8   9        2.63        2.63      0.47 o
  -5   8   9        5.21        4.07      0.43 o
  -4   8   9        8.34        7.75      0.65 o
  -3   8   9        8.99       10.00      0.44 o
  -2   8   9       40.97       43.25      1.63 o
  -1   8   9        0.86        3.39      0.30 o
   0   8   9        0.15       -0.08      0.25 o
  -5   9   9       17.39       20.44      0.66 o
  -4   9   9       12.23       12.89      1.63 o
  -3   9   9        5.26        4.92      0.49 o
  -2   9   9        0.46        1.22      0.41 o
  -1   9   9       22.20       25.11      0.46 o
  -4  10   9       38.81       53.33      0.74 o
  -3  10   9       82.01      112.08      0.87 o
  -1 -10  10       62.87       66.75      0.52 o
   0 -10  10        0.57        0.28      0.20 o
  -3  -9  10       32.41       38.12      0.42 o
  -2  -9  10       27.76       24.78      0.41 o
  -1  -9  10        8.24        8.75      0.82 o
   0  -9  10        2.09        1.09      0.19 o
   1  -9  10        1.71        1.31      0.16 o
   2  -9  10        0.06        0.26      0.25 o
  -4  -8  10       20.35       21.43      0.35 o
  -3  -8  10        8.70        6.65      0.30 o
  -2  -8  10       44.43       48.18      4.11 o
  -1  -8  10       43.00       33.62      2.06 o
   0  -8  10       47.51       42.86      1.73 o
   1  -8  10        4.14        3.61      0.19 o
   2  -8  10        0.81        1.01      0.33 o
   3  -8  10        3.43        6.73      0.31 o
  -5  -7  10        0.20        0.27      0.20 o
  -4  -7  10       37.08       40.71      0.53 o
  -3  -7  10       40.69       39.45      0.56 o
  -2  -7  10       58.20       73.21      1.56 o
  -1  -7  10        4.64        4.61      0.25 o
   0  -7  10       14.41       13.59      0.65 o
   1  -7  10        0.54        0.77      0.18 o
   2  -7  10        9.28       10.70      0.47 o
   3  -7  10        3.06        3.18      0.33 o
  -6  -6  10      109.02      122.10      2.48 o
  -5  -6  10      166.23      169.16      3.36 o
  -4  -6  10       85.86       90.50      0.87 o
  -3  -6  10       21.37       14.99      0.67 o
  -2  -6  10        0.99        1.66      0.26 o
  -1  -6  10       15.36       14.26      0.33 o
   0  -6  10        4.34        5.46      0.25 o
   1  -6  10        2.47        0.66      0.30 o
   2  -6  10        3.29        1.48      0.28 o
   3  -6  10        0.77        2.26      0.21 o
   4  -6  10        1.09        2.33      0.24 o
  -7  -5  10        1.83        3.37      0.22 o
  -6  -5  10       44.14       45.50      0.52 o
  -5  -5  10       12.25       16.15      0.78 o
  -4  -5  10       32.56       28.19      1.53 o
  -3  -5  10        9.83       11.37      0.31 o
  -2  -5  10        4.64        5.91      0.29 o
  -1  -5  10       69.26       67.35      0.58 o
   0  -5  10       69.33       85.02      0.69 o
   1  -5  10       17.37       17.60      0.73 o
   2  -5  10        0.14        0.67      0.21 o
   3  -5  10        8.63        6.71      0.20 o
   4  -5  10       22.53       22.72      0.26 o
  -7  -4  10        1.61        1.74      0.41 o
  -6  -4  10        6.54        7.78      0.75 o
  -5  -4  10       15.85       13.58      0.26 o
  -4  -4  10       80.39       87.78      0.77 o
  -3  -4  10       50.84       47.63      1.02 o
  -2  -4  10      121.18      104.11      0.73 o
  -1  -4  10        0.89        0.51      0.26 o
   0  -4  10      115.97       99.23      1.73 o
   1  -4  10       87.92       81.63      0.87 o
   2  -4  10      112.89      106.02      0.50 o
   3  -4  10       45.36       36.28      0.58 o
   4  -4  10        1.29        0.72      0.19 o
  -8  -3  10        3.63        4.08      0.24 o
  -7  -3  10       21.17       23.99      2.68 o
  -6  -3  10       11.51       13.60      1.15 o
  -5  -3  10        1.18        2.47      0.24 o
  -4  -3  10       19.24       16.66      0.45 o
  -3  -3  10       29.87       29.12      0.48 o
  -2  -3  10      162.25      141.26      0.87 o
  -1  -3  10       56.72       63.65      0.74 o
   0  -3  10       19.64       14.53      0.39 o
   1  -3  10       94.73       84.23      0.84 o
   2  -3  10        6.30        6.00      0.27 o
   3  -3  10        2.20        3.46      0.23 o
   4  -3  10        3.37        1.86      0.31 o
  -8  -2  10        0.04        0.38      0.17 o
  -7  -2  10        0.33        0.92      0.35 o
  -6  -2  10        1.02        2.90      0.37 o
  -5  -2  10       12.20       15.84      0.38 o
  -4  -2  10       14.60       17.25      0.40 o
  -3  -2  10        0.32        0.50      0.31 o
  -2  -2  10        2.93        0.88      0.27 o
  -1  -2  10       83.09       65.79      0.73 o
   0  -2  10       99.72       80.97      0.82 o
   1  -2  10       10.84       10.02      2.53 o
   2  -2  10       16.90       21.49      0.49 o
   3  -2  10        9.89        8.91      0.71 o
   4  -2  10        0.07        0.05      0.17 o
  -8  -1  10        9.74       10.43      0.50 o
  -7  -1  10        0.59        0.46      0.42 o
  -6  -1  10       37.42       45.98      0.70 o
  -5  -1  10       68.77       50.85      0.99 o
  -4  -1  10        5.33        6.06      0.38 o
  -3  -1  10       12.96       11.51      0.34 o
  -2  -1  10       84.28       71.67      1.15 o
  -1  -1  10        1.28        0.85      0.20 o
   0  -1  10       55.35       42.62      1.19 o
   1  -1  10      116.64      123.94      1.55 o
   2  -1  10       17.84       15.28      0.75 o
   3  -1  10        3.44        2.23      0.25 o
   4  -1  10        0.21        1.37      0.39 o
  -8   0  10       16.67       20.88      0.41 o
  -7   0  10       14.88       14.26      0.60 o
  -6   0  10        0.77        2.69      0.87 o
  -5   0  10        7.89        4.85      0.27 o
  -4   0  10      193.27      157.59      1.15 o
  -3   0  10       35.73       30.43      0.41 o
  -2   0  10       88.64       82.71      0.94 o
  -1   0  10       53.34       54.36      0.88 o
   0   0  10        3.71        5.52      0.42 o
   1   0  10       28.87       18.78      0.51 o
   2   0  10        0.44        0.59      0.39 o
   3   0  10       15.83       15.88      0.37 o
   4   0  10        0.08        0.15      0.17 o
  -8   1  10        6.87        5.87      0.79 o
  -6   1  10       25.32       19.70      0.53 o
  -5   1  10       90.89       90.23      0.96 o
  -4   1  10      509.90      428.87      6.29 o
  -3   1  10      342.60      271.22      1.60 o
  -2   1  10       46.12       41.72      0.41 o
  -1   1  10       26.16       35.03      0.50 o
   0   1  10       18.27       14.72      0.61 o
   1   1  10       17.02       21.21      0.72 o
   2   1  10        0.07        0.35      0.26 o
   3   1  10        2.26        1.88      0.27 o
  -8   2  10       10.83       10.80      0.49 o
  -7   2  10        0.61        1.62      0.68 o
  -6   2  10       13.52       12.08      0.39 o
  -5   2  10        2.06        2.69      0.32 o
  -4   2  10      196.12      168.59      1.90 o
  -3   2  10      128.61      115.58      3.67 o
  -2   2  10       52.01       57.70      0.86 o
  -1   2  10       20.85       17.28      0.32 o
   0   2  10        1.75        3.97      0.34 o
   1   2  10       90.81       92.48      0.70 o
   2   2  10       35.10       37.68      0.58 o
   3   2  10        0.62        1.34      0.21 o
  -8   3  10        0.63       -0.01      0.41 o
  -7   3  10        7.31        8.94      1.21 o
  -6   3  10       33.85       40.33      1.33 o
  -5   3  10       97.86      103.22      0.79 o
  -4   3  10        1.30        1.41      0.22 o
  -3   3  10        0.34        0.57      0.30 o
  -2   3  10        2.52        3.11      0.24 o
  -1   3  10      269.10      280.45      2.33 o
   0   3  10      139.37      132.63      2.78 o
   1   3  10        1.03        0.53      0.37 o
   2   3  10       34.30       36.89      0.42 o
   3   3  10       13.54       13.55      0.38 o
  -8   4  10       40.74       39.19      0.63 o
  -7   4  10       32.94       30.42      2.44 o
  -6   4  10        1.63        2.21      0.25 o
  -5   4  10       21.65       17.07      0.39 o
  -4   4  10        1.38        1.89      0.22 o
  -3   4  10       13.54       14.75      0.31 o
  -2   4  10        0.04        1.25      0.21 o
  -1   4  10       51.52       49.15      1.09 o
   0   4  10       25.64       27.86      0.62 o
   1   4  10        8.78        9.17      0.59 o
   2   4  10        6.18       11.85      0.33 o
  -8   5  10        4.34        5.02      0.41 o
  -7   5  10        1.27        1.39      0.34 o
  -6   5  10        4.09        3.67      0.35 o
  -5   5  10        4.02        4.28      0.32 o
  -4   5  10        1.78        4.28      0.23 o
  -3   5  10       45.72       46.39      0.63 o
  -2   5  10       16.85       12.64      0.33 o
  -1   5  10        8.36        8.86      0.57 o
   0   5  10        0.23        0.26      0.47 o
   1   5  10       36.61       46.03      1.79 o
   2   5  10       41.14       68.50      0.66 o
  -8   6  10        3.50        3.34      0.42 o
  -7   6  10        2.41        3.11      0.30 o
  -6   6  10        5.89        8.65      1.50 o
  -5   6  10        7.93       12.37      0.74 o
  -4   6  10        1.04        1.40      0.32 o
  -3   6  10        0.17        1.93      0.46 o
  -2   6  10       24.35       19.19      0.38 o
  -1   6  10        2.98        2.82      0.54 o
   0   6  10       13.54       18.85      0.54 o
   1   6  10        3.80        5.23      0.37 o
  -7   7  10       14.43       18.47      0.37 o
  -6   7  10        4.96        6.17      0.55 o
  -5   7  10        1.62        1.54      0.48 o
  -4   7  10        1.61        4.08      0.36 o
  -3   7  10       33.20       30.72      1.04 o
  -2   7  10       53.71       64.39      6.31 o
  -1   7  10       12.51       12.51      0.90 o
   0   7  10        9.04        8.07      0.45 o
  -6   8  10        0.01        0.15      0.32 o
  -4   8  10       49.68       48.99      4.35 o
  -3   8  10       58.68       62.71      3.42 o
  -2   8  10      112.39      143.19     16.43 o
  -5   9  10       17.32       24.09      0.47 o
  -4   9  10        0.79       -0.17      0.38 o
  -2  -9  11        0.09        0.35      0.17 o
  -1  -9  11        7.99        8.80      0.24 o
  -3  -8  11       15.13       12.93      0.29 o
  -2  -8  11       16.20       15.59      1.48 o
  -1  -8  11       10.84       12.46      0.37 o
   0  -8  11       11.29       10.51      0.32 o
   1  -8  11        2.43        1.48      0.26 o
   2  -8  11       14.28       17.28      0.30 o
  -4  -7  11       14.43       13.52      0.30 o
  -3  -7  11       20.51       19.45      0.80 o
  -2  -7  11       26.87       23.14      0.47 o
  -1  -7  11       23.05       22.60      0.45 o
   0  -7  11      102.50      117.28      1.63 o
   1  -7  11       85.66       96.85      1.53 o
   2  -7  11       34.80       33.92      0.44 o
  -5  -6  11       21.79       17.85      0.58 o
  -4  -6  11        5.54        6.80      0.39 o
  -3  -6  11       33.25       36.44      1.08 o
  -2  -6  11      118.55      120.95      2.56 o
  -1  -6  11       48.50       47.54      0.53 o
   0  -6  11        9.57       11.38      0.37 o
   1  -6  11        1.05        0.30      0.24 o
   2  -6  11        0.35        0.67      0.32 o
   3  -6  11       13.59       18.12      0.33 o
  -6  -5  11        8.62       11.89      1.00 o
  -5  -5  11        8.52       10.23      1.30 o
  -4  -5  11        2.34        3.24      0.24 o
  -3  -5  11        1.88        0.67      0.23 o
  -2  -5  11       37.22       34.16      0.71 o
  -1  -5  11        0.60        0.65      0.23 o
   0  -5  11       31.24       25.51      0.90 o
   1  -5  11        1.86        1.52      0.27 o
   2  -5  11       11.95       10.00      0.23 o
   3  -5  11        5.10        5.23      0.18 o
  -7  -4  11       17.59       22.13      0.31 o
  -6  -4  11       21.67       18.86      0.37 o
  -5  -4  11        1.81        0.66      0.22 o
  -4  -4  11       25.42       24.10      0.76 o
  -3  -4  11       31.33       30.63      0.42 o
  -2  -4  11       15.57       17.06      0.36 o
  -1  -4  11        5.93        4.81      0.28 o
   0  -4  11       17.57       17.14      0.97 o
   1  -4  11        1.38        2.99      0.24 o
   2  -4  11        4.33        2.86      0.31 o
   3  -4  11        0.21        0.80      0.25 o
  -7  -3  11        9.10        6.48      0.27 o
  -6  -3  11       58.15       67.75      1.19 o
  -5  -3  11       48.65       46.78      0.47 o
  -4  -3  11       46.36       38.13      0.60 o
  -3  -3  11        5.60        6.32      0.34 o
  -2  -3  11        8.27        7.29      0.77 o
  -1  -3  11        3.13        5.20      0.39 o
   0  -3  11        7.92        7.53      0.27 o
   1  -3  11        1.07        1.11      0.24 o
   2  -3  11       29.32       31.12      0.46 o
   3  -3  11        4.30        4.69      0.19 o
  -7  -2  11      112.47      106.66      0.74 o
  -6  -2  11      182.29      204.72      0.80 o
  -5  -2  11      181.11      183.33      0.96 o
  -4  -2  11      126.73      111.81      0.77 o
  -3  -2  11      151.14      154.54      0.80 o
  -2  -2  11        2.21        2.27      0.24 o
  -1  -2  11       19.78       13.34      0.26 o
   0  -2  11       21.58       24.81      0.48 o
   1  -2  11        4.77        3.96      0.27 o
   2  -2  11        5.75        6.81      0.21 o
   3  -2  11        1.75        2.61      0.23 o
  -7  -1  11       40.31       46.86      0.58 o
  -6  -1  11       52.26       52.63      0.52 o
  -5  -1  11       16.84       12.26      0.77 o
  -4  -1  11      118.09      121.09      0.76 o
  -3  -1  11      250.74      212.22      3.02 o
  -2  -1  11        2.08        4.03      0.25 o
  -1  -1  11        1.42        0.73      0.19 o
   0  -1  11       22.40       23.70      0.52 o
   1  -1  11       18.03       14.72      1.37 o
   2  -1  11        0.64        1.25      0.23 o
   3  -1  11       11.06       16.97      1.64 o
  -8   0  11        0.93        0.93      0.22 o
  -7   0  11       24.63       29.05      0.60 o
  -6   0  11       47.93       53.81      0.98 o
  -5   0  11       24.41       20.41      0.47 o
  -4   0  11       30.15       31.84      0.41 o
  -3   0  11        1.91        3.25      0.39 o
  -2   0  11       83.94       79.58      1.57 o
  -1   0  11       63.99       60.31      0.44 o
   0   0  11        4.67        6.21      0.29 o
   1   0  11       12.70       13.45      0.51 o
   2   0  11       49.65       43.67      2.69 o
   3   0  11       27.55       37.56      1.51 o
  -8   1  11        2.92        5.54      0.33 o
  -7   1  11        3.55        3.32      0.32 o
  -6   1  11        0.09       -0.19      0.51 o
  -5   1  11        1.72        2.37      0.29 o
  -4   1  11       30.02       21.51      0.49 o
  -3   1  11        0.05        0.36      0.26 o
  -2   1  11       79.07       82.75      2.42 o
  -1   1  11       91.34       88.34      1.49 o
   0   1  11      171.45      186.33      4.23 o
   1   1  11       21.09       26.28      0.60 o
   2   1  11        3.71        3.40      0.24 o
  -8   2  11        2.73        3.16      0.36 o
  -7   2  11        4.02        4.21      0.86 o
  -6   2  11        1.99        2.46      0.42 o
  -5   2  11        8.39        4.32      0.32 o
  -4   2  11       13.99        9.82      0.32 o
  -3   2  11       14.25       14.71      0.41 o
  -2   2  11        5.22        3.13      0.23 o
  -1   2  11       54.26       51.88      1.44 o
   0   2  11       47.62       41.26      0.49 o
   1   2  11        0.03        1.05      0.25 o
   2   2  11        5.34        7.05      0.24 o
  -8   3  11        0.41       -0.05      0.35 o
  -7   3  11        4.04        3.61      0.52 o
  -6   3  11       22.60       19.67      1.28 o
  -5   3  11       37.25       37.82      1.12 o
  -4   3  11        1.40        0.72      0.25 o
  -3   3  11       71.90       70.56      3.27 o
  -2   3  11       13.77       12.07      1.05 o
  -1   3  11       30.08       33.33      2.20 o
   0   3  11        1.37        1.98      0.33 o
   1   3  11       12.59       14.78      0.36 o
   2   3  11       10.52       11.56      0.35 o
  -8   4  11       18.24       21.98      0.47 o
  -7   4  11        7.77        9.35      0.72 o
  -6   4  11        0.11       -0.11      0.34 o
  -5   4  11        8.55        8.99      0.30 o
  -4   4  11       20.63       17.98      0.41 o
  -3   4  11       73.12       82.34      1.45 o
  -2   4  11       57.12       43.71      0.49 o
  -1   4  11        3.26        3.89      0.95 o
   0   4  11        2.35        1.46      0.26 o
   1   4  11        2.20        1.25      0.18 o
  -7   5  11        3.01        2.30      0.47 o
  -6   5  11       20.85       20.59      0.47 o
  -5   5  11      145.15      164.64      1.04 o
  -4   5  11      216.76      209.86      8.03 o
  -3   5  11      171.90      183.38      0.90 o
  -2   5  11       95.11       98.39      1.94 o
  -1   5  11       20.58       21.88      0.54 o
   0   5  11        0.62        0.24      0.23 o
  -7   6  11       23.85       32.56      0.58 o
  -6   6  11      189.07      236.74     18.27 o
  -5   6  11      160.82      195.11     20.08 o
  -4   6  11       67.48       62.14      0.70 o
  -3   6  11        8.27        9.37      0.31 o
  -2   6  11       19.17       19.15      1.42 o
  -1   6  11       16.31       18.57      0.50 o
   0   6  11        8.09       10.94      0.36 o
  -6   7  11        3.25        5.76      0.35 o
  -5   7  11       50.07       54.65      0.65 o
  -4   7  11       26.12       32.12      3.02 o
  -3   7  11        8.19        8.91      0.22 o
  -2   7  11       19.38       24.88      0.55 o
  -3  -7  12       14.88       13.90      0.28 o
  -2  -7  12        1.54        1.15      0.16 o
  -1  -7  12        2.54        2.43      0.17 o
   0  -7  12        2.29        2.23      0.31 o
  -4  -6  12        2.25        2.03      0.21 o
  -3  -6  12        2.07        0.96      0.18 o
  -2  -6  12        2.78        2.42      0.37 o
  -1  -6  12       19.69       18.00      0.48 o
   0  -6  12        4.06        4.93      0.23 o
   1  -6  12       11.26       13.52      0.26 o
  -5  -5  12       15.94       14.26      0.27 o
  -4  -5  12       37.75       47.42      0.44 o
  -3  -5  12       11.66       11.61      0.26 o
  -2  -5  12        0.09        0.17      0.20 o
  -1  -5  12        4.25        3.21      0.37 o
   0  -5  12        1.64        2.31      0.23 o
   1  -5  12        4.24        6.66      0.85 o
   2  -5  12       54.09       69.56      0.47 o
  -6  -4  12       11.18       11.72      0.26 o
  -5  -4  12        1.52        3.69      0.31 o
  -4  -4  12       33.82       34.03      1.22 o
  -3  -4  12       25.74       29.24      0.51 o
  -2  -4  12       15.01       16.64      0.75 o
  -1  -4  12        1.05        1.64      0.48 o
   0  -4  12        2.85        5.64      0.35 o
   1  -4  12       25.60       33.85      0.47 o
   2  -4  12        3.68        4.60      0.25 o
  -6  -3  12        8.15        7.98      0.27 o
  -5  -3  12       18.29       21.93      0.44 o
  -4  -3  12       19.71       18.48      0.33 o
  -3  -3  12       13.82       13.42      0.31 o
  -2  -3  12        4.46        8.48      0.28 o
  -1  -3  12       27.24       28.42      0.48 o
   0  -3  12       11.06        8.40      0.34 o
   1  -3  12       61.48       46.81      0.49 o
   2  -3  12        5.54        6.03      0.18 o
  -7  -2  12       10.17        8.82      0.25 o
  -6  -2  12        0.22        0.42      0.20 o
  -5  -2  12        0.40        0.30      0.29 o
  -4  -2  12        2.01        2.28      0.27 o
  -3  -2  12       45.37       51.19      0.83 o
  -2  -2  12      164.76      151.65      0.75 o
  -1  -2  12      365.07      365.81      3.42 o
   0  -2  12      106.82      113.30      0.80 o
   1  -2  12        6.93        8.00      0.33 o
   2  -2  12        0.38        0.56      0.22 o
  -7  -1  12       19.11       23.58      0.36 o
  -6  -1  12       16.03       13.20      0.28 o
  -5  -1  12        0.38        1.56      0.47 o
  -4  -1  12       36.69       36.49      1.18 o
  -3  -1  12       38.02       39.77      0.55 o
  -2  -1  12       44.93       42.48      0.37 o
  -1  -1  12       13.38       18.59      0.80 o
   0  -1  12       13.11        8.83      0.78 o
   1  -1  12        0.11        0.16      0.19 o
  -7   0  12       13.16       15.94      0.39 o
  -6   0  12       45.17       56.56      1.05 o
  -5   0  12       37.00       37.54      1.42 o
  -4   0  12       89.29       78.73      0.59 o
  -3   0  12       12.53        8.89      0.45 o
  -2   0  12        7.87        7.46      0.26 o
  -1   0  12       11.54        7.85      0.47 o
   0   0  12        0.29        0.60      0.31 o
   1   0  12        0.31        0.89      0.20 o
   2   0  12        0.48        2.06      0.38 o
  -7   1  12        4.43        3.88      0.35 o
  -6   1  12        3.08        4.00      0.95 o
  -5   1  12        0.47        0.25      0.54 o
  -4   1  12        9.90        9.17      0.34 o
  -1   1  12        6.79        6.71      0.36 o
   0   1  12        0.21        0.57      0.21 o
   1   1  12        3.94        4.56      0.56 o
  -7   2  12        1.20        1.22      0.41 o
  -6   2  12        4.08        6.41      0.32 o
  -5   2  12        8.26        7.22      0.70 o
  -4   2  12       15.97       13.26      0.35 o
  -3   2  12       27.06       27.95      0.49 o
  -2   2  12        8.45        6.52      0.42 o
  -1   2  12        1.34        4.17      0.44 o
   0   2  12        1.12        1.35      0.51 o
   1   2  12        4.32        5.51      0.38 o
  -7   3  12       25.15       31.54      0.52 o
  -6   3  12       45.76       47.73      0.88 o
  -5   3  12       15.92       17.07      0.35 o
  -4   3  12        3.89        3.57      0.25 o
  -3   3  12        0.79        0.00      0.26 o
  -2   3  12        1.64        1.84      0.35 o
  -1   3  12        1.58        2.02      0.22 o
   0   3  12        0.15        0.34      0.19 o
  -7   4  12        9.90        9.65      0.37 o
  -6   4  12       19.79       21.54      0.94 o
  -5   4  12       30.47       32.83      1.25 o
  -4   4  12       26.31       26.78      0.54 o
  -3   4  12       37.53       36.20      0.42 o
  -2   4  12       25.22       27.04      0.51 o
  -1   4  12       20.63       22.24      0.45 o
  -6   5  12        2.61        1.69      0.30 o
  -5   5  12        4.79        4.91      0.55 o
  -4   5  12        1.59        3.10      0.27 o
  -3   5  12       22.34       26.44      0.35 o
  -2   5  12        0.00        0.35      0.33 o
  -1   5  12       35.08       38.70      0.46 o
  -5   6  12       75.24       88.46      0.70 o
  -4   6  12        5.66        4.86      0.33 o
  -3   6  12        4.76        6.64      0.38 o
  -3  -5  13       55.26       64.21      1.45 o
  -2  -5  13       97.15      125.13      0.69 o
  -1  -5  13       56.98       69.94      1.25 o
  -4  -4  13       27.80       35.36      1.35 o
  -3  -4  13        9.26        9.65      0.40 o
  -2  -4  13        0.03        0.14      0.17 o
  -1  -4  13       14.45       11.83      0.33 o
   0  -4  13       24.17       25.30      0.37 o
  -5  -3  13        7.85        8.33      0.19 o
  -4  -3  13        0.02       -0.07      0.18 o
  -3  -3  13        0.16        0.40      0.23 o
  -2  -3  13        1.99        4.53      0.20 o
  -1  -3  13        1.54        4.17      0.29 o
   0  -3  13        6.59        5.62      0.29 o
  -5  -2  13       21.40       23.92      0.28 o
  -4  -2  13        0.11        0.40      0.20 o
  -3  -2  13        6.39        7.53      0.24 o
  -2  -2  13        2.80        3.62      0.20 o
  -1  -2  13        0.07        0.27      0.26 o
  -6  -1  13        0.87        0.30      0.26 o
  -5  -1  13        0.46        0.96      0.40 o
  -4  -1  13        0.21        0.41      0.28 o
  -3  -1  13        1.66        2.24      0.22 o
  -2  -1  13       18.61       20.70      0.27 o
  -1  -1  13        3.73        2.50      0.26 o
   0  -1  13        0.12        0.42      0.22 o
  -6   0  13        2.22        3.36      0.23 o
  -5   0  13        1.40        3.36      0.23 o
  -4   0  13        2.52        2.97      0.24 o
  -3   0  13        4.17        7.12      0.26 o
  -2   0  13        2.11        1.23      0.24 o
  -1   0  13        2.88        2.37      0.28 o
   0   0  13        0.91        0.38      0.22 o
  -6   1  13       40.87       52.71      0.40 o
  -5   1  13       12.92       11.87      0.28 o
  -4   1  13        0.34        0.40      0.26 o
  -3   1  13       13.46       18.09      0.28 o
  -2   1  13        0.69        1.09      0.29 o
  -1   1  13        0.12        0.25      0.41 o
   0   1  13        5.43        4.52      0.24 o
  -6   2  13        7.15        5.61      0.21 o
  -5   2  13        0.42        0.32      0.21 o
  -4   2  13        8.71        8.68      0.25 o
  -3   2  13        0.59        0.17      0.19 o
  -2   2  13        7.25        9.39      0.33 o
  -1   2  13       44.40       48.52      0.47 o
  -4   3  13       13.91       20.50      0.39 o
  -3   3  13       31.80       37.44      1.36 o
  -2   3  13       32.61       40.44      0.44 o
  -4   4  13        0.09        0.45      0.26 o
  -3   4  13        2.81        2.56      0.25 o
 
